# Supplementary material for: Lack of p38 activation in T cells increases IL-35 and protects against obesity by promoting thermogenesis
Source: EMBO Rep. 2024 May 10;25(6):11. doi: 10.1038/s44319-024-00149-y (PMC11169359; doi:10.1038/s44319-024-00149-y)
Supplement: Supplementary file 2 — Dataset EV1 [file 44319_2024_149_MOESM2_ESM.xlsx]

## Sheet: Tcell_adipose_tissue
Dataset EV1. Differentially expressed genes in human white adipose tissue T cell cluster in severe obese (BMI 40-50 kg/m2) versus non-obese (BMI 20-30 kg/m2) subjects.
BMI 40-50 vs 20-30
p_val	avg_log2FC	p_val_adj	Gene
6.45047e-266	-3.35001	2.03403e-261	RPL41
1.27799e-263	-3.70438	4.0299e-259	LINC00486
4.37279e-231	-2.73277	1.37887e-226	RPL39
3.7071e-227	-2.93174	1.16896e-222	RPS28
1.20278e-224	-2.90969	3.79271e-220	RPS27
4.7835e-224	-3.56636	1.50838e-219	RPS29
4.36957e-207	-2.63296	1.37786e-202	EEF1A1
7.20753e-205	-2.55784	2.27275e-200	RPL32
2.77793e-199	-2.63582	8.75966e-195	RPS25
3.85441e-197	-2.67735	1.21541e-192	RPS12
4.26232e-197	-2.70332	1.34404e-192	RPL34
6.16144e-196	-3.18617	1.94289e-191	RPL13A
2.63357e-192	-2.69242	8.30445e-188	RPL23
8.04755e-192	-2.56813	2.53763e-187	RPS20
6.35337e-188	-2.51489	2.00341e-183	RPL26
2.48516e-185	-2.54209	7.83644e-181	RPS15A
2.0939e-183	-2.39842	6.60271e-179	RPS15
3.18481e-181	-2.54902	1.00427e-176	RPLP2
1.49414e-180	-2.44946	4.71146e-176	RPL10
6.4244e-180	-2.58095	2.0258e-175	RPS27A
8.34545e-178	-2.56752	2.63157e-173	RPL27A
1.80642e-176	-2.62669	5.6962e-172	RPS6
8.26315e-173	-2.16208	2.60562e-168	RPL19
3.90754e-170	-2.29788	1.23216e-165	RPL35A
4.63102e-170	-2.23367	1.4603e-165	RPL23A
5.6375e-170	-2.28299	1.77767e-165	RPL38
2.79386e-168	-2.26322	8.80988e-164	RPL12
2.5223e-167	-2.89099	7.95358e-163	MTRNR2L12
2.58383e-167	-2.39657	8.14761e-163	RPS8
3.22125e-164	-2.45958	1.01576e-159	TMSB10
4.54402e-163	-2.44948	1.43287e-158	RPL31
4.46795e-162	-2.32415	1.40888e-157	RPL3
6.00961e-162	-2.22826	1.89501e-157	RPL27
3.32198e-161	-1.97363	1.04752e-156	RPS18
4.78935e-161	-1.90205	1.51022e-156	AC016708.1
1.26364e-160	-2.23925	3.98463e-156	RPL13
2.06259e-160	-2.25519	6.50395e-156	FOS
4.48466e-160	-2.18709	1.41415e-155	TPT1
1.18569e-159	-2.17579	3.73885e-155	RPS16
7.29752e-159	-2.10251	2.30113e-154	RPS14
4.70663e-154	-2.28302	1.48414e-149	RPS17
1.03214e-153	-2.15616	3.25465e-149	RPS3A
6.13681e-153	-1.88188	1.93512e-148	TSC22D3
8.09824e-153	-2.18862	2.55362e-148	PTMA
2.14947e-149	-2.20379	6.77792e-145	RPS21
5.12214e-149	-1.97639	1.61516e-144	RPL37A
7.44053e-149	-2.08508	2.34622e-144	RPL6
5.65803e-148	-2.04464	1.78415e-143	RPL37
7.48196e-144	-1.89225	2.35929e-139	CXCR4
1.47096e-143	-2.04856	4.63839e-139	RPL14
3.1427e-143	-1.93371	9.90988e-139	RPL11
4.79089e-143	-1.99466	1.51071e-138	RPLP1
1.83147e-142	-1.91402	5.77519e-138	RPL30
2.28509e-140	-2.0537	7.20559e-136	RPS2
1.50065e-139	-2.04166	4.73199e-135	SRGN
1.76924e-139	1.34931	5.57894e-135	COL3A1
3.80827e-139	1.58546	1.20086e-134	COL1A1
1.71731e-138	-1.9895	5.4152e-134	RPS3
2.72928e-137	-1.74066	8.60625e-133	RPL18A
1.52894e-136	-1.01371	4.82122e-132	B2M
3.91949e-136	-2.23595	1.23593e-131	MTRNR2L8
3.85097e-134	-1.76735	1.21433e-129	FAU
7.3389e-134	-1.94705	2.31417e-129	RPS13
8.29767e-134	-1.87587	2.6165e-129	RPS19
8.92558e-132	-1.85106	2.8145e-127	RPL24
1.48066e-130	-1.85304	4.66895e-126	RPS23
2.39364e-130	-2.1609	7.54788e-126	TMSB4X
4.95685e-130	-1.70345	1.56304e-125	RPL28
1.00901e-129	1.26599	3.18172e-125	SEMA3C
1.17399e-128	1.19464	3.70195e-124	COL1A2
1.20748e-128	0.635776	3.80754e-124	MBNL1
5.83524e-128	-1.96169	1.84003e-123	RPS24
9.47071e-128	-1.81091	2.9864e-123	RPS4X
5.16464e-127	-1.86576	1.62857e-122	RPL35
6.55575e-126	-1.96697	2.06722e-121	RPS11
5.79647e-121	1.19302	1.8278e-116	CCDC80
4.2275e-119	-1.80006	1.33306e-114	RPL9
6.02484e-119	0.687261	1.89981e-114	ZBTB20
3.20481e-116	-1.97355	1.01057e-111	PABPC1
4.98303e-116	-1.65284	1.5713e-111	JUNB
2.76033e-115	-1.27815	8.70415e-111	HLA-B
1.26811e-113	-1.81308	3.99875e-109	RPL4
2.74792e-113	-1.50631	8.66503e-109	ZNF90
3.82593e-113	-1.72217	1.20643e-108	CRIP1
1.97807e-112	-1.63524	6.23744e-108	RPL36
2.62508e-112	-1.7027	8.27766e-108	RPL10A
2.41159e-111	-2.11001	7.60446e-107	MT-ATP8
3.94332e-111	-1.68518	1.24345e-106	RPL5
2.38179e-108	1.0771	7.51051e-104	SPARC
1.14461e-107	-1.52627	3.60929e-103	KIZ-AS1
1.09486e-105	-1.61505	3.45243e-101	RPL7A
2.54775e-105	-1.62415	8.03382e-101	UBA52
3.88944e-105	-1.22765	1.22646e-100	HLA-C
1.21512e-103	-1.28511	3.83163e-99	OOEP
1.6473e-102	-1.2767	5.19442e-98	RPS10
8.14284e-102	-1.53684	2.56768e-97	RPS7
8.5829e-100	-2.07109	2.70644e-95	DHFR
7.50987e-99	0.843282	2.36809e-94	CD36
1.71208e-97	0.817739	5.39871e-93	TC2N
2.44008e-95	-1.71936	7.6943e-91	KLF6
2.38357e-92	-1.60198	7.5161e-88	RPL22
1.08952e-90	-3.12821	3.43558e-86	MT2A
1.96611e-90	0.734016	6.19974e-86	NEAT1
2.14228e-89	-1.47032	6.75526e-85	RPS5
1.75711e-88	0.898578	5.5407e-84	PLCB1
3.28916e-87	-1.46362	1.03717e-82	RPLP0
7.50207e-85	-2.51647	2.36563e-80	MT1X
1.03204e-84	0.876195	3.25433e-80	LAMA4
1.52112e-84	-1.55556	4.79654e-80	ZFP36
2.68684e-84	-1.41856	8.47241e-80	FOSB
6.12478e-84	-1.0544	1.93133e-79	EFCAB3
3.38886e-83	-1.46697	1.06861e-78	RPSA
4.70322e-83	-1.43341	1.48307e-78	RPL15
6.13127e-83	-1.44572	1.93337e-78	ATP5E
7.16755e-82	0.803532	2.26014e-77	EBF1
4.81121e-80	1.11274	1.51712e-75	UTY
2.02112e-79	-1.9593	6.3732e-75	CCL5
2.39294e-79	-1.62955	7.54565e-75	FTH1
3.26654e-79	-1.34797	1.03004e-74	EIF1
1.02978e-78	-1.33921	3.24722e-74	RACK1
2.71185e-78	0.597235	8.55129e-74	DPYD
5.84162e-78	0.543648	1.84204e-73	ARHGAP15
1.16938e-76	0.733552	3.68742e-72	WDPCP
2.00997e-76	0.960501	6.33804e-72	CTSB
1.68036e-75	0.898549	5.29868e-71	PCDH9
5.9018e-75	-1.26864	1.86101e-70	PLEKHA7
6.92645e-75	-1.28269	2.18412e-70	RPS9
8.12599e-75	-1.56157	2.56237e-70	TNFAIP3
2.13293e-74	-1.20316	6.72577e-70	RPL18
1.29124e-73	-1.34645	4.07167e-69	HIST1H4C
3.69944e-73	0.75553	1.16654e-68	IMMP2L
1.42547e-72	-1.57502	4.49492e-68	S100A4
4.00451e-72	-1.38902	1.26274e-67	NFKBIA
1.29844e-71	0.878284	4.09436e-67	NAV3
5.15914e-71	-1.21966	1.62683e-66	EEF1B2
2.06289e-70	0.492317	6.50491e-66	SKAP1
2.2636e-70	0.662951	7.1378e-66	MAML2
3.60804e-69	-1.0167	1.13772e-64	MTRNR2L3
7.21476e-69	0.528012	2.27503e-64	UTRN
9.89824e-69	-1.10619	3.12121e-64	ARMC9
1.51975e-68	-1.03698	4.79222e-64	IFITM1
1.60691e-68	0.556995	5.06706e-64	LRBA
2.74413e-68	0.998035	8.65306e-64	FN1
4.73538e-68	-1.19921	1.49321e-63	HLA-E
6.94702e-67	1.13282	2.19061e-62	C3
1.00323e-66	-1.12875	3.16349e-62	TXNIP
2.19166e-66	0.729118	6.91098e-62	ANK3
2.609e-66	-1.20962	8.22697e-62	ZFP36L2
7.08987e-66	-1.24111	2.23565e-61	UQCRB
1.09986e-64	0.754197	3.4682e-60	MGAT5
1.46776e-64	0.609832	4.62828e-60	KLF12
4.79828e-64	-1.39114	1.51304e-59	FKBP5
5.34757e-64	-1.34239	1.68625e-59	SYTL3
6.82815e-64	-1.25335	2.15312e-59	RASAL2
5.88313e-63	0.731267	1.85513e-58	SSBP2
7.69981e-63	-0.885662	2.42798e-58	BAIAP2L1
8.8533e-63	-1.37118	2.79171e-58	DAPK1
3.89186e-62	-1.14968	1.22722e-57	RPL8
4.36268e-62	0.653128	1.37568e-57	CAMK2D
5.65973e-62	0.801433	1.78468e-57	PSAP
7.3537e-62	0.560303	2.31884e-57	PACS1
4.2709e-61	-0.877382	1.34674e-56	HLA-A
9.41213e-61	0.800428	2.96793e-56	FMN1
3.00144e-60	0.717349	9.46444e-56	HIVEP2
3.10558e-60	-1.22614	9.79283e-56	CALM1
6.98252e-60	0.646082	2.2018e-55	GRAP2
1.78798e-59	0.788499	5.63803e-55	UBE2E2
2.68441e-59	-1.14951	8.46475e-55	PPIA
3.52623e-59	0.564885	1.11192e-54	ZFAND3
1.71126e-58	0.636177	5.39611e-54	ITPR2
6.4951e-58	0.587352	2.0481e-53	ANKRD17
1.53261e-57	-2.04455	4.83276e-53	CCL4
2.01267e-57	0.514012	6.34657e-53	FOXP1
2.52853e-57	-1.19205	7.97322e-53	UBB
3.57324e-57	0.561163	1.12675e-52	LCP2
4.41321e-57	-1.09813	1.39162e-52	HMGB2
1.00799e-56	0.532134	3.17851e-52	TNFAIP8
1.04073e-56	0.460978	3.28174e-52	RUNX1
1.10713e-56	0.608734	3.49112e-52	PLCL2
1.34586e-56	0.617655	4.24391e-52	NR3C2
1.35594e-56	-1.15582	4.27568e-52	IL7R
2.31671e-56	0.578803	7.30528e-52	ATM
2.60357e-56	0.52236	8.20984e-52	DOCK2
3.89834e-56	0.636521	1.22926e-51	EHBP1
4.42444e-56	0.538226	1.39516e-51	AKT3
8.42449e-56	0.520892	2.6565e-51	ELMO1
1.17752e-55	0.644855	3.71309e-51	SLC16A7
1.21434e-55	-1.08977	3.82916e-51	COX7C
1.45704e-55	0.494121	4.59448e-51	DOCK8
3.78634e-55	0.757967	1.19395e-50	MIR99AHG
6.45599e-55	0.580278	2.03577e-50	ERBIN
9.65874e-55	-1.11324	3.04569e-50	DUSP1
1.737e-54	0.640362	5.47729e-50	MLLT3
1.92804e-54	-1.32806	6.07969e-50	RNF125
2.1921e-54	0.784212	6.91235e-50	FSTL1
3.46634e-54	0.567031	1.09304e-49	CD247
6.21266e-54	0.540111	1.95904e-49	MED13L
6.46899e-54	0.533681	2.03987e-49	EXOC4
6.70231e-54	-1.15143	2.11344e-49	JUN
8.64724e-54	0.602622	2.72673e-49	FBXL17
8.8441e-54	0.563539	2.78881e-49	ZCCHC7
1.12835e-53	0.478554	3.55801e-49	THEMIS
1.29032e-53	0.573159	4.06878e-49	EVL
2.20109e-53	0.620067	6.9407e-49	VWA8
2.64588e-53	1.87867	8.34327e-49	HBB
2.81741e-53	0.62777	8.88413e-49	FCHSD2
2.916e-53	0.594353	9.19503e-49	TBL1XR1
3.8527e-53	-1.1997	1.21487e-48	CD69
3.92114e-53	-1.01661	1.23645e-48	PPP1R15A
4.51744e-53	0.507636	1.42448e-48	ST6GAL1
1.09542e-52	0.540827	3.45417e-48	ARL15
2.58406e-52	0.571338	8.1483e-48	MDFIC
3.41751e-52	0.540665	1.07764e-47	LPP
4.19648e-52	0.619964	1.32328e-47	GNAQ
4.3684e-52	-1.3573	1.37749e-47	NCL
1.1886e-51	0.506039	3.74802e-47	TBC1D5
8.02306e-51	0.56065	2.52991e-46	NFATC3
1.72509e-50	0.518655	5.43974e-46	BIRC6
3.03324e-50	0.543921	9.56471e-46	TNIK
5.41518e-50	-1.35679	1.70757e-45	CD52
8.30153e-50	-1.54015	2.61772e-45	MTRNR2L1
1.08851e-49	0.615066	3.43241e-45	PIK3CD
1.3513e-49	-1.16243	4.26104e-45	CFL1
2.74618e-49	0.7322	8.65954e-45	ERBB4
5.12558e-49	0.896636	1.61625e-44	ITGA1
7.24621e-49	-1.11915	2.28495e-44	RPL36AL
7.27863e-49	0.854634	2.29517e-44	USP9Y
1.23137e-48	0.580731	3.88289e-44	DCN
2.03551e-48	0.502097	6.41858e-44	TTC39C
2.03556e-48	0.462013	6.41874e-44	PIP4K2A
6.43906e-48	-0.99496	2.03043e-43	HNRNPA1
7.00859e-48	-1.07536	2.21002e-43	UBC
8.70579e-48	-1.14852	2.7452e-43	ANXA1
9.75252e-48	0.682218	3.07526e-43	PLXDC2
2.42676e-47	0.552931	7.65229e-43	SENP7
3.0116e-47	-1.26954	9.49646e-43	IL32
3.20035e-47	0.745491	1.00917e-42	CACNA2D1
7.85401e-47	0.534658	2.4766e-42	DYRK1A
1.05324e-46	-1.05433	3.32119e-42	TOMM7
1.16645e-46	0.48206	3.67817e-42	TBC1D22A
1.46196e-46	0.565524	4.61e-42	SORL1
1.63174e-46	0.520792	5.14536e-42	CEP85L
1.72571e-46	0.420598	5.44167e-42	ANKRD44
1.82855e-46	0.539628	5.76595e-42	UBAC2
2.62784e-46	0.518252	8.28638e-42	LINC00861
3.21078e-46	0.730158	1.01246e-41	COL6A1
3.38814e-46	0.595253	1.06838e-41	AUTS2
3.44265e-46	-1.03519	1.08557e-41	SARAF
3.76643e-46	0.458945	1.18767e-41	VPS13B
4.11682e-46	0.466429	1.29816e-41	MBD5
4.66454e-46	0.492412	1.47087e-41	TMEM131L
1.42596e-45	0.634835	4.49648e-41	MAP3K1
1.55332e-45	0.451825	4.89809e-41	ARID1B
2.13573e-45	0.585499	6.73459e-41	WDR7
4.7014e-45	0.492627	1.48249e-40	COG5
5.24631e-45	-0.944292	1.65432e-40	NR4A2
5.25542e-45	-0.97806	1.65719e-40	TMA7
6.11432e-45	0.394904	1.92803e-40	RABGAP1L
7.66728e-45	0.54448	2.41772e-40	RERE
1.03005e-44	-1.24474	3.24805e-40	TPM3
1.68035e-44	0.695755	5.29863e-40	LINC00278
1.87404e-44	0.617407	5.90939e-40	FBN1
2.05367e-44	0.606603	6.47584e-40	TRPS1
2.44189e-44	0.740439	7.7e-40	SLC8A1
3.52522e-44	0.461213	1.11161e-39	TCF12
5.61634e-44	0.54744	1.771e-39	FNDC3B
8.16016e-44	0.485427	2.57314e-39	FAF1
2.1812e-43	0.468116	6.87798e-39	VTI1A
2.79698e-43	0.630256	8.81972e-39	TGFBR1
3.40486e-43	0.654744	1.07366e-38	LRP1
3.66578e-43	0.633062	1.15593e-38	PBX1
4.10493e-43	0.510129	1.29441e-38	FARS2
4.58505e-43	0.484393	1.4458e-38	GLS
4.60173e-43	0.466001	1.45106e-38	PICALM
5.75088e-43	0.534368	1.81343e-38	CHD9
5.91621e-43	0.588287	1.86556e-38	CPQ
6.00692e-43	-0.952751	1.89416e-38	JUND
8.73591e-43	-0.929243	2.7547e-38	BTG1
1.01307e-42	-1.67554	3.19452e-38	MT1E
1.47554e-42	0.84553	4.65281e-38	TM4SF1
1.96834e-42	0.491673	6.20675e-38	DOCK11
2.03736e-42	-0.978448	6.4244e-38	NACA
3.59601e-42	0.561928	1.13393e-37	PHF21A
4.93966e-42	0.541398	1.55762e-37	MEF2A
6.76488e-42	0.487831	2.13317e-37	CARD11
9.43593e-42	0.478921	2.97543e-37	KDM4C
9.44703e-42	-1.04454	2.97893e-37	GAPDH
1.02227e-41	0.546802	3.22353e-37	ASPH
1.05171e-41	0.415737	3.31635e-37	RFWD2
1.33485e-41	0.470063	4.20918e-37	FLI1
1.45379e-41	0.93212	4.58425e-37	TIMP1
1.58475e-41	0.560125	4.99719e-37	LINC01934
2.11225e-41	0.450295	6.66056e-37	KANSL1
2.44042e-41	0.522732	7.69537e-37	NCOA3
3.56881e-41	0.667518	1.12535e-36	CTSZ
3.69185e-41	0.410362	1.16415e-36	PDE7A
5.07582e-41	0.355	1.60056e-36	FTX
7.42582e-41	0.510509	2.34158e-36	PAG1
1.15816e-40	0.788889	3.65204e-36	PLCL1
1.16992e-40	0.426024	3.68911e-36	CDKAL1
1.24404e-40	0.746226	3.92282e-36	CPE
1.47839e-40	0.446619	4.66182e-36	JMJD1C
1.95286e-40	0.550691	6.15795e-36	ANO6
2.80896e-40	0.606631	8.85748e-36	COBLL1
3.5205e-40	0.47317	1.11012e-35	NLRC5
3.55153e-40	0.736383	1.1199e-35	MIR100HG
4.16941e-40	0.529858	1.31474e-35	CCDC18-AS1
5.14523e-40	0.49386	1.62244e-35	MAP4K4
5.5244e-40	0.636031	1.74201e-35	GPNMB
5.68531e-40	0.472528	1.79275e-35	BCL11B
8.70401e-40	0.463374	2.74464e-35	SBF2
9.33024e-40	0.530685	2.94211e-35	PRKCQ-AS1
9.38186e-40	0.496043	2.95838e-35	ANTXR2
1.03004e-39	0.40972	3.24801e-35	MYCBP2
1.11639e-39	-0.781071	3.52031e-35	RPL29
1.74598e-39	0.562779	5.5056e-35	PTPRM
1.75834e-39	0.741014	5.54458e-35	SAMD12
2.39687e-39	0.513699	7.55806e-35	SMG6
2.87183e-39	0.489861	9.05573e-35	RALGAPA2
3.21651e-39	0.423353	1.01426e-34	NCOA2
3.91756e-39	0.393446	1.23533e-34	PCED1B
4.91182e-39	0.508724	1.54884e-34	STXBP5
5.23387e-39	0.642325	1.6504e-34	BMP2K
8.72449e-39	0.608758	2.75109e-34	LRMDA
8.88925e-39	0.650855	2.80305e-34	CTSD
1.03488e-38	0.438026	3.2633e-34	PRKCB
1.05196e-38	-0.800452	3.31715e-34	UQCR11
1.18348e-38	-1.10356	3.73186e-34	S100A10
1.34709e-38	-0.953548	4.24779e-34	SERF2
1.44251e-38	0.378427	4.54867e-34	MT-CO3
2.90856e-38	-0.935084	9.17155e-34	H3F3B
3.05388e-38	0.421504	9.6298e-34	PUM2
3.51407e-38	0.461424	1.10809e-33	TGFBR2
5.01559e-38	0.490015	1.58157e-33	ADAM10
5.52091e-38	0.459476	1.74091e-33	NCOA1
5.71142e-38	0.437065	1.80098e-33	COMMD10
1.14213e-37	0.54226	3.60149e-33	LINC01239
1.18088e-37	0.496942	3.72367e-33	EIF4G3
2.29272e-37	0.705354	7.22963e-33	SLIT3
2.56624e-37	0.499059	8.09213e-33	NBAS
2.80276e-37	0.466309	8.83795e-33	ADK
2.86418e-37	0.5018	9.03162e-33	GSK3B
2.87538e-37	0.531465	9.06695e-33	ATG7
3.03896e-37	0.648186	9.58275e-33	CLU
4.06373e-37	-0.964541	1.28142e-32	BTF3
5.16241e-37	0.514004	1.62786e-32	ZNF407
5.20396e-37	-0.982497	1.64096e-32	NPM1
7.9733e-37	0.451573	2.51422e-32	TRAPPC9
1.26855e-36	0.470563	4.00013e-32	TBCK
1.76533e-36	0.40965	5.56663e-32	DYM
1.88199e-36	0.496771	5.93449e-32	SUCLG2
2.45044e-36	-0.781574	7.72698e-32	MED12L
2.88626e-36	0.42541	9.10126e-32	PHC3
3.17833e-36	0.452763	1.00222e-31	FUT8
3.37798e-36	0.427649	1.06518e-31	FAM49B
3.80849e-36	0.473448	1.20093e-31	RIPOR2
5.33515e-36	0.439904	1.68233e-31	DMTF1
7.14762e-36	-0.780209	2.25386e-31	COX8A
8.18462e-36	0.478502	2.58086e-31	SND1
8.40124e-36	0.372913	2.64916e-31	HERC4
1.45475e-35	0.43437	4.58726e-31	SMYD3
1.52078e-35	0.737951	4.79549e-31	FAM155A
1.94209e-35	0.453267	6.12399e-31	SPIDR
2.55514e-35	0.388527	8.05713e-31	KMT2C
2.58188e-35	0.389037	8.14144e-31	CDK13
2.71874e-35	0.345929	8.573e-31	TNRC6B
3.13304e-35	0.481319	9.8794e-31	FAM214A
3.5938e-35	0.497106	1.13323e-30	ETV6
3.62181e-35	0.375137	1.14207e-30	TTC17
5.15014e-35	0.620709	1.62399e-30	PRKG1
5.52675e-35	0.493595	1.74275e-30	STT3B
6.17034e-35	0.416398	1.94569e-30	BTBD9
6.19678e-35	0.605602	1.95403e-30	TIMP2
7.14508e-35	0.534379	2.25306e-30	LINC01278
7.81654e-35	0.417866	2.46479e-30	DENND1B
8.99948e-35	0.476981	2.83781e-30	GHR
9.74637e-35	0.572387	3.07332e-30	JAZF1
1.08214e-34	0.653516	3.4123e-30	EFEMP1
1.10563e-34	0.457792	3.48639e-30	FTO
1.4803e-34	-0.90982	4.66784e-30	COX6C
1.52936e-34	0.451924	4.82255e-30	SLC9A9
1.63212e-34	0.379964	5.14656e-30	PPP3CA
1.76568e-34	0.360492	5.56772e-30	ARID2
1.85227e-34	0.565445	5.84075e-30	SPP1
1.87476e-34	0.612463	5.91169e-30	BNC2
1.91606e-34	0.374645	6.0419e-30	IKZF1
2.62046e-34	0.418614	8.26309e-30	QKI
2.76425e-34	0.403726	8.7165e-30	MON2
2.98796e-34	0.450359	9.42194e-30	EXOC6B
3.2212e-34	0.595177	1.01574e-29	FBLN1
4.2835e-34	-0.930502	1.35072e-29	PSMC2
4.44467e-34	-0.969908	1.40154e-29	RBM3
6.0005e-34	0.595511	1.89214e-29	ST8SIA1
8.02735e-34	0.370182	2.53127e-29	ATXN1
1.02996e-33	0.441032	3.24776e-29	SGMS1
1.3585e-33	0.486043	4.28374e-29	SCAF8
1.72626e-33	0.486507	5.44342e-29	ZNF609
1.85959e-33	0.424464	5.86384e-29	CLASP1
2.04732e-33	0.583377	6.45581e-29	AC004160.1
2.1723e-33	-0.927268	6.84992e-29	PFDN5
2.34408e-33	0.490956	7.39158e-29	VPS8
2.45318e-33	0.815455	7.73561e-29	HBA2
2.53392e-33	0.426349	7.99019e-29	TRAF3IP3
2.54247e-33	0.368231	8.01717e-29	DDX17
3.40933e-33	0.722865	1.07506e-28	TFPI2
3.45566e-33	0.446592	1.08967e-28	UVRAG
3.52153e-33	0.597472	1.11045e-28	SLIT2
3.554e-33	-0.972532	1.12068e-28	CALM2
3.78234e-33	0.404291	1.19269e-28	NEK7
4.23967e-33	0.496443	1.33689e-28	SCFD2
4.66246e-33	0.404365	1.47021e-28	PPP6R3
4.843e-33	0.450286	1.52714e-28	STK39
5.21062e-33	0.512743	1.64307e-28	WWOX
6.00406e-33	0.433254	1.89326e-28	SERINC5
6.2927e-33	0.473857	1.98428e-28	RASSF3
7.38748e-33	0.461245	2.32949e-28	ZMYM2
8.68778e-33	0.608083	2.73952e-28	NFIB
8.99867e-33	0.371489	2.83755e-28	CHST11
9.40768e-33	0.455463	2.96652e-28	FBXW7
1.11481e-32	0.360896	3.51533e-28	AAK1
1.19316e-32	0.440761	3.76238e-28	CYFIP2
1.37811e-32	0.318287	4.34561e-28	INPP4B
1.39444e-32	-0.935641	4.39709e-28	NAP1L1
1.95198e-32	0.371315	6.15518e-28	MSI2
2.1829e-32	0.436852	6.88333e-28	PREX1
2.20129e-32	0.414925	6.94131e-28	UBR3
2.34455e-32	0.560289	7.39306e-28	EXT1
2.5001e-32	-0.980449	7.88357e-28	SH3BGRL3
2.94206e-32	0.658074	9.27718e-28	SGO1-AS1
3.04983e-32	-0.743868	9.61703e-28	PPDPF
3.24227e-32	0.358365	1.02239e-27	PAPD4
3.34159e-32	0.673875	1.0537e-27	SULF1
3.48094e-32	0.481007	1.09765e-27	PARD3B
3.78586e-32	0.513966	1.1938e-27	PRKN
3.79033e-32	0.466887	1.1952e-27	BBS9
4.02193e-32	0.443168	1.26824e-27	RBM26
4.17495e-32	0.357244	1.31649e-27	FRYL
4.5594e-32	0.549454	1.43772e-27	LCLAT1
4.78426e-32	0.533917	1.50862e-27	C22orf34
8.37701e-32	0.477186	2.64152e-27	CAMKMT
1.0597e-31	0.478806	3.34155e-27	SPTBN1
1.08798e-31	0.377619	3.43072e-27	INPP4A
1.37743e-31	0.412219	4.34345e-27	WWP1
1.75152e-31	0.435732	5.52305e-27	BCL2
1.8737e-31	0.402779	5.90834e-27	FGD3
1.96237e-31	0.636203	6.18795e-27	LINC01619
2.27812e-31	-0.865445	7.18358e-27	NOP53
2.38982e-31	0.439155	7.53583e-27	CCNY
2.69009e-31	0.328568	8.48266e-27	ZRANB2
2.7132e-31	0.616569	8.55554e-27	NRP1
2.94759e-31	0.367833	9.29463e-27	MACF1
3.30301e-31	0.421881	1.04154e-26	CD226
3.30712e-31	0.347254	1.04283e-26	SOS1
3.36833e-31	0.463267	1.06213e-26	STIM1
3.55457e-31	0.402025	1.12086e-26	UBR5
3.69995e-31	0.63284	1.16671e-26	C1QA
4.36071e-31	0.435644	1.37506e-26	ANKH
5.94716e-31	0.533669	1.87532e-26	ARHGEF12
7.77436e-31	0.454087	2.45149e-26	RASGRF2
8.35665e-31	0.453478	2.6351e-26	PCNX2
8.85464e-31	0.496486	2.79213e-26	PRKCA
1.02002e-30	0.429246	3.21644e-26	ST8SIA4
1.05257e-30	0.528423	3.31906e-26	SMURF2
1.1238e-30	0.470317	3.54367e-26	METTL15
1.17446e-30	0.438147	3.70343e-26	IGFBP5
1.27957e-30	0.357532	4.03485e-26	MAP3K5
1.38048e-30	0.47488	4.35306e-26	FBXL4
1.94184e-30	0.403089	6.12321e-26	PUM1
2.28315e-30	0.603783	7.19944e-26	COL8A1
2.32486e-30	0.422901	7.331e-26	ARHGAP25
2.44425e-30	0.400733	7.70746e-26	ATAD2B
2.60077e-30	0.388812	8.201e-26	NFAT5
2.93532e-30	0.403668	9.25596e-26	TAB2
2.96302e-30	0.466008	9.34329e-26	NFIA
4.52509e-30	-0.803399	1.4269e-25	OST4
4.76676e-30	0.525153	1.5031e-25	EPS8
5.51866e-30	-0.858891	1.7402e-25	RSL1D1
7.71573e-30	0.507033	2.433e-25	SELENOP
8.46814e-30	0.378651	2.67026e-25	DLG1
9.00004e-30	0.505975	2.83798e-25	SPATA5
9.67916e-30	0.439431	3.05213e-25	GMDS-AS1
1.06172e-29	0.482843	3.34791e-25	TRHDE-AS1
1.12381e-29	0.403372	3.54371e-25	TTC14
1.24413e-29	-0.869075	3.92312e-25	ATP5L
1.37149e-29	0.465852	4.32473e-25	SNX13
1.44176e-29	-0.898677	4.54631e-25	LMNA
1.50023e-29	0.390836	4.73067e-25	CELF1
1.81005e-29	0.385294	5.70763e-25	ARHGEF3
2.02882e-29	0.479654	6.39749e-25	MAST4
2.05762e-29	-1.08948	6.48829e-25	HSP90AA1
2.05762e-29	-0.963615	6.4883e-25	FAM129A
2.09885e-29	0.495086	6.6183e-25	SUMF1
2.30771e-29	0.423104	7.27689e-25	MLLT10
2.34958e-29	0.359411	7.40892e-25	MT-CYB
2.90414e-29	0.36209	9.15762e-25	MT-CO2
3.0086e-29	0.460182	9.48701e-25	AC005154.1
3.19412e-29	-0.781359	1.0072e-24	TAGLN2
4.561e-29	0.688306	1.43822e-24	TSHZ2
5.60131e-29	0.40876	1.76626e-24	DENND1A
6.26164e-29	0.351038	1.97448e-24	ZNF148
6.97815e-29	0.434964	2.20042e-24	DOCK9
7.47279e-29	0.552151	2.35639e-24	SLC40A1
1.01059e-28	-0.817292	3.18669e-24	S100A6
1.03267e-28	0.382936	3.25633e-24	BBX
1.13781e-28	-0.762001	3.58785e-24	COMMD6
1.15991e-28	0.368918	3.65756e-24	WDR33
1.18763e-28	-0.789193	3.74496e-24	HCST
1.29919e-28	0.389016	4.09673e-24	NSMCE2
1.30942e-28	-0.778528	4.12898e-24	TSPYL2
1.43161e-28	0.494694	4.5143e-24	AFF3
1.4751e-28	0.398701	4.65143e-24	MGAT4A
1.48753e-28	0.378195	4.69062e-24	KDM6A
1.59044e-28	0.428453	5.01513e-24	ERC1
1.66994e-28	0.432113	5.26582e-24	MIATNB
1.80846e-28	0.59177	5.70261e-24	NELL2
1.97485e-28	-0.845006	6.2273e-24	TOB1
2.21996e-28	0.387087	7.00019e-24	PAM
2.3422e-28	-0.908415	7.38565e-24	SYAP1
2.42175e-28	0.358725	7.63651e-24	DIAPH2
2.46226e-28	0.446759	7.76426e-24	HIBCH
2.63829e-28	0.512737	8.31932e-24	FHIT
3.25639e-28	0.522749	1.02684e-23	ABCA6
3.397e-28	0.326351	1.07118e-23	RBM6
3.73429e-28	0.262958	1.17753e-23	NIPBL
4.88386e-28	0.406464	1.54003e-23	SMAD2
5.71784e-28	0.326424	1.80301e-23	CCM2
6.2117e-28	0.393395	1.95873e-23	EXOC2
6.54224e-28	-0.888279	2.06296e-23	YBX1
6.79562e-28	0.366474	2.14286e-23	FOXJ3
7.35323e-28	0.408801	2.31869e-23	PIKFYVE
8.04754e-28	0.373278	2.53763e-23	MT-ATP6
1.00453e-27	0.549458	3.1676e-23	TOX
1.06782e-27	0.476173	3.36716e-23	MAP4K3
1.22313e-27	0.445071	3.85689e-23	NCALD
1.25993e-27	0.510325	3.97295e-23	ZFPM2
1.27437e-27	0.40075	4.01846e-23	PHF14
1.28321e-27	0.34951	4.04635e-23	NEDD9
1.8318e-27	0.425683	5.7762e-23	PCED1B-AS1
1.8318e-27	0.30482	5.7762e-23	RNF213
2.03644e-27	0.380351	6.42152e-23	ZNF644
2.09064e-27	0.425634	6.5924e-23	TIMP3
2.27003e-27	0.473871	7.1581e-23	PCCA
2.34092e-27	0.423195	7.38163e-23	ATXN10
2.38323e-27	0.290379	7.51505e-23	RBMS1
2.44456e-27	0.380059	7.70842e-23	SHPRH
2.6141e-27	0.344881	8.24303e-23	DLEU2
2.71517e-27	0.374941	8.56173e-23	HELZ
3.02295e-27	0.376852	9.53228e-23	ARHGAP26
3.3768e-27	0.344979	1.0648e-22	RBM33
3.40007e-27	0.383062	1.07214e-22	TMEM131
3.79586e-27	0.469563	1.19695e-22	CFH
3.92739e-27	0.468852	1.23842e-22	CHN2
4.11449e-27	0.408377	1.29742e-22	ACBD6
4.29482e-27	0.358089	1.35429e-22	SRPK2
4.75147e-27	0.39117	1.49828e-22	TLK1
4.92257e-27	0.462493	1.55223e-22	SNTB1
5.04211e-27	0.437688	1.58993e-22	ITSN1
5.39905e-27	0.360667	1.70248e-22	KIAA1468
5.4584e-27	0.426959	1.7212e-22	AC006369.1
5.91903e-27	0.424396	1.86645e-22	RREB1
6.18101e-27	0.321425	1.94906e-22	TNRC6C
6.51348e-27	-0.705864	2.0539e-22	UBL5
6.7767e-27	0.358102	2.1369e-22	ARAP2
6.90976e-27	0.441256	2.17886e-22	EPC2
6.91767e-27	0.376734	2.18135e-22	MYO9A
6.94839e-27	0.37413	2.19104e-22	WDR70
7.01823e-27	0.541838	2.21306e-22	CD163
7.44281e-27	0.391845	2.34694e-22	STRN3
7.45619e-27	0.36108	2.35116e-22	PKN2
8.54393e-27	0.42359	2.69416e-22	TMCC1
9.06763e-27	0.400411	2.85929e-22	SDCCAG8
9.45843e-27	0.255962	2.98253e-22	PCNX1
1.37666e-26	0.556621	4.34101e-22	HDAC9
1.48379e-26	0.338997	4.67883e-22	R3HDM2
1.58603e-26	0.350615	5.00121e-22	LNPEP
1.68854e-26	0.387514	5.32447e-22	TMEM135
1.8746e-26	0.4488	5.91118e-22	NAALADL2
1.9206e-26	0.403794	6.05624e-22	BRWD1
2.17689e-26	0.298354	6.86438e-22	APBB1IP
2.23371e-26	0.481237	7.04356e-22	LIPA
2.30986e-26	0.456225	7.28368e-22	UBASH3B
2.41331e-26	-0.805051	7.6099e-22	SRP14
2.43857e-26	0.317534	7.68954e-22	PIBF1
2.47875e-26	0.284166	7.81623e-22	PRKCH
2.52491e-26	0.489719	7.96181e-22	SNX29
2.63996e-26	0.420584	8.3246e-22	SSBP3
2.6764e-26	0.437783	8.43949e-22	PHKB
2.71578e-26	-0.814058	8.56367e-22	PRDM1
2.92071e-26	-0.928207	9.20988e-22	PFN1
2.94731e-26	0.416451	9.29374e-22	DDX60L
3.1604e-26	0.350724	9.96569e-22	SMARCA2
3.33744e-26	-0.739427	1.0524e-21	GNA12
3.52891e-26	0.322193	1.11277e-21	TNRC6A
5.10791e-26	0.320143	1.61068e-21	VPS13C
5.56344e-26	-1.00262	1.75432e-21	CRYBG1
5.59802e-26	-0.764	1.76522e-21	SNRPD2
6.27601e-26	0.352336	1.97902e-21	USP25
6.83806e-26	0.369478	2.15624e-21	CCDC91
7.06392e-26	0.462307	2.22747e-21	MAGI2
7.20628e-26	0.324359	2.27236e-21	RTN4
8.85054e-26	0.364141	2.79084e-21	XPO1
9.57906e-26	0.282093	3.02056e-21	ZNF292
1.02926e-25	0.290548	3.24555e-21	PAN3
1.10338e-25	0.383496	3.4793e-21	RASA3
1.11518e-25	0.337132	3.51648e-21	RICTOR
1.17149e-25	-0.808795	3.69405e-21	EEF1D
1.21699e-25	-0.947101	3.83753e-21	YWHAB
1.28149e-25	-1.06935	4.04091e-21	HSP90AB1
1.43561e-25	0.390373	4.5269e-21	NFATC2
1.51494e-25	0.457508	4.77706e-21	DMXL2
1.72086e-25	0.406653	5.42638e-21	MAGED1
1.84699e-25	0.298248	5.82412e-21	ACAP2
1.94578e-25	0.314789	6.13563e-21	PRKACB
2.11083e-25	0.368361	6.65608e-21	DCAF6
2.30999e-25	0.364743	7.28408e-21	LDLRAD4
2.59705e-25	0.288201	8.18928e-21	USP34
2.67957e-25	0.39219	8.44949e-21	RPRD1A
2.86875e-25	0.339188	9.04602e-21	PDSS2
2.96262e-25	0.428668	9.34202e-21	UST
3.03021e-25	0.494717	9.55517e-21	LYZ
3.26291e-25	0.292548	1.02889e-20	ZEB1
3.36102e-25	0.492054	1.05983e-20	LUM
3.41018e-25	-0.810135	1.07533e-20	MYL12A
3.53149e-25	0.431853	1.11358e-20	PVT1
3.54232e-25	0.299378	1.117e-20	ITFG1
3.75052e-25	0.293694	1.18265e-20	DOCK10
3.81192e-25	0.3575	1.20201e-20	PPP3CB
3.90826e-25	0.388681	1.23239e-20	MYO5A
5.19041e-25	0.59637	1.63669e-20	SERPING1
5.70273e-25	0.353667	1.79824e-20	CNOT2
5.81393e-25	0.443351	1.83331e-20	C9orf3
5.88443e-25	0.428519	1.85554e-20	ATP2C1
7.15331e-25	0.40089	2.25565e-20	GMDS
7.51313e-25	0.532295	2.36911e-20	EFNA5
7.95834e-25	0.521535	2.5095e-20	RNF150
8.051e-25	0.271613	2.53872e-20	ASH1L
8.08161e-25	0.36547	2.54838e-20	MAN1A1
8.09431e-25	0.351012	2.55238e-20	CAMK1D
8.11187e-25	0.318943	2.55792e-20	ATP9B
8.14594e-25	0.404185	2.56866e-20	SPPL3
8.30979e-25	0.46936	2.62033e-20	ZFYVE28
8.61278e-25	0.344003	2.71587e-20	IFNAR2
8.70893e-25	0.383789	2.74619e-20	VPS13D
8.93431e-25	0.321946	2.81726e-20	RNGTT
9.22082e-25	0.462087	2.9076e-20	LRCH1
9.39571e-25	0.457612	2.96275e-20	ADCY7
9.59999e-25	0.364317	3.02716e-20	CUX1
1.25173e-24	0.332029	3.94707e-20	MED13
1.2832e-24	0.341207	4.04633e-20	HUWE1
1.29752e-24	0.36522	4.09147e-20	DENND2D
1.35803e-24	0.371062	4.28228e-20	BAZ2B
1.37841e-24	0.400182	4.34654e-20	MAP2K5
1.39994e-24	0.460939	4.41443e-20	SPRED1
1.88351e-24	0.268964	5.93927e-20	RASA2
1.88738e-24	0.485388	5.95147e-20	MAML3
2.01489e-24	0.346583	6.35354e-20	CARD8
2.28227e-24	0.379074	7.19668e-20	TMEM245
2.37143e-24	0.436191	7.47782e-20	RAD51B
2.4372e-24	0.415377	7.68521e-20	DIP2B
2.5317e-24	0.443902	7.9832e-20	LINC00476
2.64107e-24	0.365155	8.32808e-20	MKL1
2.9084e-24	0.606555	9.17105e-20	OGN
3.00097e-24	0.325074	9.46297e-20	SLC39A10
3.10194e-24	0.287742	9.78134e-20	ASCC3
3.55817e-24	0.357707	1.122e-19	ATXN2
3.87177e-24	0.404632	1.22088e-19	ITPR1
4.20636e-24	-0.704499	1.32639e-19	RFX2
4.36624e-24	0.430521	1.37681e-19	CYBRD1
4.3695e-24	0.316713	1.37784e-19	ARID1A
4.47495e-24	0.408897	1.41109e-19	PRKCE
4.49119e-24	0.397354	1.41621e-19	HDAC4
4.49138e-24	0.443074	1.41627e-19	SLC38A6
4.49154e-24	-0.730367	1.41632e-19	ARL4C
4.92627e-24	-0.642398	1.5534e-19	GCDH
4.99105e-24	0.243274	1.57383e-19	CELF2
5.03388e-24	0.292923	1.58733e-19	ATP11B
5.23245e-24	-0.771507	1.64995e-19	MYL6
5.32989e-24	0.354405	1.68067e-19	SMAD3
6.46886e-24	0.295079	2.03983e-19	STAG1
6.58254e-24	0.330917	2.07567e-19	CYLD
6.82956e-24	0.377973	2.15356e-19	PIK3CA
7.64353e-24	0.392783	2.41023e-19	PBX3
7.81001e-24	0.443313	2.46273e-19	GRN
9.03816e-24	0.378299	2.85e-19	PJA2
9.80054e-24	0.43613	3.09041e-19	COL6A2
1.0173e-23	0.297403	3.20786e-19	GLCCI1
1.02751e-23	0.2946	3.24005e-19	ZNF638
1.04274e-23	0.475919	3.28806e-19	FBLN2
1.05631e-23	0.361914	3.33087e-19	JARID2
1.05666e-23	0.370051	3.33197e-19	CST3
1.09586e-23	0.507088	3.45556e-19	WDFY3
1.10559e-23	0.359551	3.48627e-19	NUMB
1.13956e-23	0.45309	3.59336e-19	MCTP2
1.2041e-23	0.401171	3.79688e-19	TMEM63A
1.26265e-23	0.328921	3.98151e-19	STK17A
1.28741e-23	0.263548	4.05959e-19	ARFGEF1
1.35301e-23	0.40734	4.26645e-19	PIK3CB
1.58628e-23	0.385227	5.00201e-19	SCFD1
1.80854e-23	-0.8046	5.70287e-19	SMAP2
2.56182e-23	0.36302	8.07818e-19	DIS3L2
2.59358e-23	0.301566	8.17833e-19	FNDC3A
2.63043e-23	0.473964	8.29454e-19	MGP
2.75977e-23	0.442345	8.70237e-19	C1S
2.91768e-23	0.415815	9.20031e-19	EPB41L2
2.98111e-23	0.411675	9.40035e-19	TTC28
3.0521e-23	0.324012	9.62417e-19	INPP5D
3.28547e-23	0.328364	1.03601e-18	EPB41
3.30364e-23	0.32686	1.04174e-18	WASHC4
3.49023e-23	0.441989	1.10057e-18	MAN1C1
3.71048e-23	0.437096	1.17003e-18	ZDHHC21
3.75565e-23	0.43513	1.18427e-18	COX10-AS1
3.86035e-23	0.402079	1.21728e-18	PDLIM5
3.94694e-23	0.385057	1.24459e-18	ABCA10
4.014e-23	0.377974	1.26574e-18	DMXL1
4.1109e-23	0.33056	1.29629e-18	TNKS
4.23444e-23	0.365349	1.33525e-18	CAMK4
4.36583e-23	-0.693913	1.37668e-18	DYNLT1
4.58048e-23	-0.654677	1.44436e-18	RBFOX1
4.66987e-23	0.508064	1.47255e-18	AP000561.1
4.70345e-23	0.391224	1.48314e-18	CDK19
4.90464e-23	0.246192	1.54658e-18	PITPNC1
5.3943e-23	0.351642	1.70098e-18	EP400
5.77781e-23	0.43327	1.82192e-18	HIP1
6.21729e-23	0.324215	1.9605e-18	RAPGEF1
6.62843e-23	-0.820832	2.09014e-18	ARHGDIB
6.86869e-23	0.321756	2.16591e-18	PTK2B
6.9554e-23	0.3963	2.19325e-18	SATB1-AS1
7.41515e-23	0.368538	2.33822e-18	SVIL
7.76312e-23	-0.736932	2.44794e-18	ISG20
8.26275e-23	0.461151	2.60549e-18	CDON
8.87976e-23	0.286401	2.80006e-18	APPBP2
8.93629e-23	0.328147	2.81788e-18	VAV1
9.50914e-23	0.31133	2.99852e-18	AVL9
9.76925e-23	0.387522	3.08054e-18	DIRC3
9.81668e-23	-0.743938	3.09549e-18	SYF2
1.09518e-22	0.394387	3.45344e-18	C14orf159
1.10739e-22	0.368639	3.49194e-18	AC009120.2
1.11996e-22	0.363823	3.53157e-18	CEP192
1.12044e-22	0.408457	3.53309e-18	TTN
1.12495e-22	0.470314	3.5473e-18	ITLN1
1.1573e-22	0.248519	3.64931e-18	HERC1
1.21585e-22	0.356628	3.83393e-18	R3HDM1
1.25185e-22	0.398506	3.94747e-18	DST
1.28045e-22	0.442467	4.03765e-18	SERGEF
1.28322e-22	-0.602361	4.04637e-18	AL592295.4
1.40919e-22	0.281301	4.44361e-18	SYNRG
1.41337e-22	0.339893	4.45679e-18	TET2
1.55273e-22	0.350971	4.89623e-18	CDC73
1.57183e-22	-0.63059	4.95645e-18	SNHG8
1.70557e-22	0.368278	5.37817e-18	COL12A1
1.71061e-22	0.313277	5.39406e-18	MAPKAP1
1.81478e-22	0.35296	5.72255e-18	ASAP1
1.96585e-22	0.362642	6.19891e-18	ZSWIM6
2.00549e-22	0.327771	6.32393e-18	GIGYF2
2.01358e-22	0.38639	6.34944e-18	HTT
2.12414e-22	0.408833	6.69806e-18	SMURF1
2.26541e-22	0.248767	7.14351e-18	SSH2
2.31565e-22	0.450446	7.30195e-18	ITIH5
2.35272e-22	0.254605	7.41882e-18	KIAA1109
2.46627e-22	0.316436	7.77688e-18	ZZZ3
2.64579e-22	0.390092	8.34298e-18	MBNL3
3.25702e-22	0.39074	1.02704e-17	AHCYL2
3.34945e-22	0.331959	1.05618e-17	USP24
3.41605e-22	0.39932	1.07718e-17	TTN-AS1
3.82119e-22	0.234257	1.20494e-17	PCM1
4.02574e-22	0.324731	1.26944e-17	NLRP1
4.13446e-22	0.403543	1.30372e-17	FMNL3
4.54346e-22	0.381814	1.43269e-17	AC004687.1
4.66622e-22	0.454193	1.4714e-17	YAP1
4.79704e-22	0.463208	1.51265e-17	CREB3L2
5.05284e-22	0.563984	1.59331e-17	RARRES1
5.94419e-22	0.369152	1.87438e-17	RAB3GAP1
6.03324e-22	0.434705	1.90246e-17	ARHGAP10
6.19313e-22	0.425447	1.95288e-17	ELP4
7.52054e-22	0.343443	2.37145e-17	SUPT3H
7.57686e-22	0.272482	2.38921e-17	PHIP
7.68371e-22	0.333392	2.4229e-17	CREB1
8.0251e-22	0.251274	2.53056e-17	PIAS1
8.15036e-22	0.319092	2.57005e-17	CNOT4
8.46173e-22	0.374509	2.66824e-17	TMEM117
9.25385e-22	0.338775	2.91802e-17	RALGAPA1
9.6719e-22	-0.735394	3.04984e-17	C9orf78
9.70718e-22	0.348532	3.06097e-17	RPRD2
9.72921e-22	0.251265	3.06791e-17	ATF7IP
1.04105e-21	0.318455	3.28274e-17	ERCC6L2
1.15595e-21	0.33301	3.64507e-17	CBL
1.16898e-21	0.336538	3.68614e-17	MAP2K4
1.23462e-21	0.330104	3.89311e-17	ZNF280D
1.24693e-21	-0.69365	3.93195e-17	COX4I1
1.27143e-21	0.379714	4.00919e-17	CLTC
1.28433e-21	0.285779	4.04987e-17	NCK2
1.33175e-21	0.374961	4.19942e-17	PPIP5K2
1.35836e-21	-0.707119	4.28333e-17	ATP5G2
1.40735e-21	0.362601	4.4378e-17	NUP210
1.42142e-21	0.368376	4.48218e-17	AC068152.1
1.51174e-21	0.392194	4.76698e-17	SMG7
1.57592e-21	0.41483	4.96935e-17	CSGALNACT1
1.69524e-21	0.438816	5.3456e-17	PDE4D
1.74002e-21	0.329479	5.48681e-17	ATP10A
1.85776e-21	0.290738	5.85806e-17	LCK
1.90786e-21	0.473472	6.01606e-17	PKHD1L1
2.0029e-21	0.329014	6.31574e-17	XKR6
2.02581e-21	0.37787	6.388e-17	UXS1
2.12095e-21	0.327807	6.688e-17	HDLBP
2.1896e-21	0.336676	6.90447e-17	MTM1
2.39462e-21	0.336655	7.55097e-17	FBXL20
2.40466e-21	0.629255	7.58262e-17	LINC00540
2.43618e-21	0.255924	7.68202e-17	KDM2A
2.4675e-21	0.328772	7.78078e-17	YLPM1
2.73507e-21	0.461851	8.62448e-17	IGF1R
3.00956e-21	0.351696	9.49004e-17	SLX4IP
3.32445e-21	0.290794	1.0483e-16	CAB39
3.3327e-21	0.325178	1.0509e-16	FAM208B
3.37046e-21	0.406765	1.06281e-16	LINC02328
3.39801e-21	0.331266	1.07149e-16	STAU2
3.55575e-21	-0.870823	1.12123e-16	ANKRD12
3.67437e-21	-0.665495	1.15864e-16	NDUFA4
3.8509e-21	0.264916	1.21431e-16	UBR2
3.91982e-21	0.372007	1.23604e-16	RIN3
3.95608e-21	0.370942	1.24747e-16	TRANK1
4.26573e-21	0.384967	1.34511e-16	CBFA2T2
4.65372e-21	0.348143	1.46746e-16	C2CD5
4.68902e-21	0.302287	1.47859e-16	IGF2R
5.05626e-21	0.377399	1.59439e-16	DGKH
5.4576e-21	0.282191	1.72094e-16	GATAD2B
5.82181e-21	0.339159	1.83579e-16	POU2F1
6.18251e-21	0.352488	1.94953e-16	STX7
6.19328e-21	-0.564257	1.95293e-16	ATOX1
6.21841e-21	0.34584	1.96085e-16	TRAPPC8
6.86207e-21	0.280044	2.16382e-16	NPAT
7.3998e-21	-0.665784	2.33338e-16	AC015849.1
7.88608e-21	0.256845	2.48672e-16	PTPN4
8.16336e-21	0.240795	2.57415e-16	SETX
8.3619e-21	0.347619	2.63676e-16	LINC01138
8.91264e-21	0.285797	2.81042e-16	ZEB2
9.05686e-21	0.297508	2.8559e-16	PPP3CC
9.54651e-21	0.240305	3.0103e-16	WNK1
9.68287e-21	0.366304	3.0533e-16	HDAC8
1.04564e-20	-0.93239	3.29722e-16	EZR
1.10451e-20	0.381283	3.48285e-16	COL5A2
1.14295e-20	0.232631	3.60406e-16	CASK
1.16161e-20	0.311403	3.66291e-16	CTAGE5
1.18814e-20	0.404282	3.74656e-16	ABI3BP
1.19267e-20	0.337316	3.76083e-16	ARHGAP12
1.26036e-20	0.346592	3.97428e-16	TTC13
1.29546e-20	0.265997	4.08498e-16	KIF2A
1.43861e-20	0.240869	4.53637e-16	ATF7IP2
1.52227e-20	0.360518	4.80017e-16	GSN
1.59692e-20	0.23826	5.03556e-16	GLG1
1.60223e-20	0.34399	5.05231e-16	CPSF6
1.61392e-20	0.318141	5.08916e-16	CD74
1.63853e-20	0.237338	5.16677e-16	FOXO1
1.68604e-20	0.391611	5.31659e-16	FLRT2
1.70038e-20	0.411773	5.36182e-16	ADCY9
1.75849e-20	0.379396	5.54506e-16	IRF2
1.87296e-20	0.272916	5.90602e-16	FAM172A
1.93764e-20	0.506326	6.10996e-16	ABCA1
1.97197e-20	0.345187	6.21822e-16	HMBOX1
1.98134e-20	0.346378	6.24777e-16	AGPS
2.04119e-20	0.361587	6.43648e-16	LCORL
2.11192e-20	0.344309	6.65953e-16	TPT1-AS1
2.1487e-20	0.298084	6.77549e-16	TPP2
2.18931e-20	0.350325	6.90356e-16	UACA
2.24442e-20	0.358226	7.07732e-16	FAM168A
2.27679e-20	0.345066	7.17939e-16	TPCN1
2.28651e-20	0.365912	7.21004e-16	LINC01237
2.38633e-20	0.386305	7.5248e-16	ARRB1
2.59287e-20	0.394883	8.1761e-16	SH2D3C
2.59293e-20	0.324013	8.1763e-16	TRMT13
2.67473e-20	0.382903	8.43421e-16	NUBPL
2.70716e-20	0.344825	8.53649e-16	AC139887.2
2.88249e-20	0.237369	9.08934e-16	USP3
2.92228e-20	-0.631203	9.21482e-16	CST7
2.9853e-20	0.325269	9.41356e-16	PCMTD1
3.05324e-20	0.395497	9.62779e-16	CARMIL1
3.10212e-20	0.408251	9.78192e-16	NHLRC2
3.42301e-20	0.337572	1.07938e-15	SPTLC2
3.47043e-20	0.341746	1.09433e-15	NNT
3.4836e-20	0.268539	1.09848e-15	TRPM7
3.62893e-20	0.367163	1.14431e-15	SS18
3.80202e-20	0.243693	1.19889e-15	FYB1
3.8595e-20	0.291543	1.21702e-15	PRRC2B
3.87847e-20	0.215015	1.223e-15	RPS6KA3
4.0335e-20	-0.618055	1.27188e-15	KLF9
4.07254e-20	0.318892	1.28419e-15	ST3GAL3
4.11293e-20	0.36027	1.29693e-15	SNHG14
4.14763e-20	0.328031	1.30787e-15	FBXO38
4.15279e-20	0.484714	1.3095e-15	AL365295.1
4.26408e-20	0.421226	1.34459e-15	MARCO
4.31225e-20	0.330449	1.35978e-15	ANKAR
4.68154e-20	0.265778	1.47623e-15	RIF1
4.90608e-20	0.295977	1.54703e-15	ALG13
4.92351e-20	0.32993	1.55253e-15	MAN2A1
5.21882e-20	0.352383	1.64565e-15	FAM102A
5.31836e-20	0.315742	1.67704e-15	KDM7A
5.49817e-20	0.395072	1.73374e-15	NOL4L
6.29431e-20	0.385798	1.98478e-15	BMPR2
6.3736e-20	0.346508	2.00979e-15	DOCK4
6.71857e-20	0.338421	2.11857e-15	PRKAG2
6.82248e-20	0.38637	2.15133e-15	LIMA1
7.29465e-20	0.338385	2.30022e-15	EXOC6
7.32523e-20	0.286466	2.30986e-15	SRBD1
7.4577e-20	0.402385	2.35164e-15	ASAH1
8.01719e-20	0.319479	2.52806e-15	TTC39B
8.25412e-20	-0.69799	2.60277e-15	HMGB1
8.38477e-20	0.312356	2.64397e-15	RANBP9
8.88123e-20	0.320809	2.80052e-15	POGZ
8.89051e-20	0.31683	2.80345e-15	DNAJC13
9.32528e-20	0.313422	2.94054e-15	ZZEF1
9.32648e-20	0.321975	2.94092e-15	CLOCK
9.56806e-20	-0.788352	3.0171e-15	ID2
9.6585e-20	0.39181	3.04561e-15	TTC21B
9.78384e-20	-0.849915	3.08514e-15	SLC2A3
1.07776e-19	0.344299	3.3985e-15	ATP11C
1.08667e-19	0.33226	3.4266e-15	TBC1D1
1.12448e-19	-0.725171	3.54581e-15	AMBRA1
1.13104e-19	0.303326	3.56651e-15	RAP1A
1.19557e-19	0.376909	3.77e-15	SVIL-AS1
1.24861e-19	0.320134	3.93723e-15	BMT2
1.27861e-19	0.268058	4.03183e-15	ITGAL
1.31448e-19	0.320688	4.14494e-15	VCAN
1.32253e-19	0.379869	4.17032e-15	RBPMS
1.36017e-19	0.333668	4.28901e-15	RABGAP1
1.39401e-19	-0.773648	4.39574e-15	LGALS1
1.43264e-19	0.309695	4.51755e-15	DGKA
1.47847e-19	0.28127	4.66206e-15	RFX7
1.52944e-19	0.405175	4.82279e-15	F13A1
1.55892e-19	0.297402	4.91573e-15	HECTD4
1.64956e-19	0.345054	5.20156e-15	PLEKHA1
1.80373e-19	0.282261	5.6877e-15	SUN2
1.87613e-19	0.32234	5.91601e-15	SP3
2.07972e-19	0.277638	6.55798e-15	SIPA1L1
2.08099e-19	-0.806119	6.56197e-15	ADGRE5
2.10964e-19	0.383324	6.65234e-15	GAK
2.1131e-19	0.311467	6.66324e-15	TM9SF2
2.12538e-19	0.351204	6.70197e-15	SPIN1
2.1325e-19	0.257295	6.72441e-15	CCDC88C
2.21816e-19	0.220902	6.99453e-15	PRKCQ
2.25043e-19	0.343119	7.09628e-15	MKL2
2.32591e-19	0.314112	7.3343e-15	SEPT9
2.33701e-19	0.35735	7.36929e-15	ZNF586
2.53709e-19	0.334737	8.00021e-15	SUPT20H
2.57488e-19	0.264873	8.11936e-15	EEA1
2.61567e-19	0.432611	8.24799e-15	CRADD
2.75695e-19	0.35969	8.6935e-15	FRS2
2.82997e-19	0.297077	8.92375e-15	ANKRD10
2.84521e-19	0.25072	8.9718e-15	TRIP12
3.01157e-19	0.272664	9.49639e-15	LINC01184
3.02755e-19	0.350035	9.54677e-15	IPO8
3.05414e-19	0.283778	9.63062e-15	AGFG1
3.06394e-19	-0.632786	9.66153e-15	HMGN2
3.15868e-19	0.334221	9.96026e-15	ICE2
3.1715e-19	-0.683119	1.00007e-14	SYNE2
3.246e-19	-0.726524	1.02356e-14	PNRC1
3.27679e-19	0.53992	1.03327e-14	LEF1
3.32791e-19	0.481094	1.04939e-14	KIAA0825
3.42975e-19	0.249437	1.0815e-14	ZDHHC20
3.47375e-19	0.284036	1.09538e-14	USP33
3.49553e-19	0.320025	1.10224e-14	FAM222B
3.49695e-19	0.285985	1.10269e-14	TDRD3
3.5008e-19	0.256448	1.10391e-14	AFF1
3.61435e-19	0.280043	1.13971e-14	LRCH3
3.67181e-19	0.225091	1.15783e-14	EPS15
3.79022e-19	0.327341	1.19517e-14	KIAA1328
3.94675e-19	0.364346	1.24453e-14	AC090825.1
4.07466e-19	0.260675	1.28486e-14	PPP1R12A
4.21938e-19	-0.6607	1.3305e-14	CD2
4.36559e-19	0.309414	1.3766e-14	FBXO42
4.69796e-19	0.255642	1.48141e-14	VPS50
4.73233e-19	0.33646	1.49225e-14	NUTM2B-AS1
4.83277e-19	0.331126	1.52392e-14	ATE1
5.26482e-19	0.263607	1.66016e-14	CNOT1
5.63969e-19	0.27502	1.77836e-14	COL4A3BP
5.68366e-19	0.150642	1.79223e-14	GPAM
6.0923e-19	0.273993	1.92108e-14	WDR11
6.14254e-19	0.276884	1.93693e-14	UBE4B
6.21734e-19	0.26352	1.96051e-14	WAC
6.38603e-19	0.462664	2.01371e-14	LYVE1
6.46848e-19	0.456222	2.0397e-14	ADAMTS17
6.52595e-19	0.244087	2.05783e-14	ASXL1
6.66468e-19	0.227308	2.10157e-14	RNF38
6.81268e-19	0.269905	2.14824e-14	ITPKB
7.09344e-19	0.303317	2.23677e-14	OXR1
7.18502e-19	0.324957	2.26565e-14	OPA1
7.27061e-19	0.258477	2.29264e-14	ANKIB1
7.48802e-19	-0.869417	2.3612e-14	KLHL20
7.87858e-19	0.256106	2.48435e-14	CCNT2
7.93214e-19	0.276603	2.50124e-14	STAG2
8.13728e-19	0.40767	2.56593e-14	HS2ST1
8.15561e-19	0.426169	2.57171e-14	SCD
8.56944e-19	0.273057	2.7022e-14	PDS5B
8.60086e-19	0.365188	2.71211e-14	ARHGAP24
8.94034e-19	0.296389	2.81916e-14	ACYP2
9.23067e-19	0.242529	2.91071e-14	CLASP2
9.56531e-19	0.332718	3.01623e-14	TM9SF3
9.64596e-19	0.228006	3.04166e-14	SNAPC3
9.95421e-19	0.213871	3.13886e-14	GPHN
1.03076e-18	0.394561	3.25029e-14	KCNQ1
1.08395e-18	-0.504914	3.41801e-14	ETS1
1.12467e-18	0.297034	3.54643e-14	PLEC
1.18678e-18	0.252808	3.74226e-14	OGT
1.23991e-18	0.345573	3.90981e-14	FBXL7
1.35018e-18	0.275796	4.25751e-14	KIAA2026
1.37839e-18	0.268419	4.34647e-14	CEACAM21
1.38298e-18	0.420526	4.36094e-14	MS4A6A
1.384e-18	0.418011	4.36416e-14	BCKDHB
1.41677e-18	0.26663	4.46749e-14	LARP4B
1.5414e-18	0.385034	4.86051e-14	HLA-DRA
1.56462e-18	0.26444	4.93372e-14	GNB1
1.57244e-18	0.164073	4.95836e-14	KAT6A
1.65153e-18	0.232377	5.20777e-14	RCSD1
1.80006e-18	0.367105	5.67611e-14	FCHO2
1.80521e-18	0.273794	5.69236e-14	ATXN7
1.88675e-18	0.286194	5.94948e-14	FAM120B
1.89008e-18	0.371435	5.95999e-14	LIMCH1
1.93508e-18	0.306209	6.10188e-14	INTS6L
1.95665e-18	0.234863	6.16989e-14	ARHGEF6
1.98238e-18	0.350767	6.25103e-14	KLHL22
1.98727e-18	0.290552	6.26645e-14	ZDHHC17
2.01906e-18	0.245085	6.36672e-14	AKAP10
2.06497e-18	0.324551	6.51146e-14	GTF2I
2.06738e-18	0.20465	6.51906e-14	RC3H2
2.1121e-18	0.307448	6.66009e-14	ZNF75D
2.1144e-18	0.324529	6.66733e-14	TCF20
2.1342e-18	0.415592	6.72976e-14	C1QB
2.16518e-18	0.254622	6.82747e-14	RCOR3
2.37728e-18	0.274555	7.49629e-14	LINC01550
2.45566e-18	0.241902	7.74343e-14	MDM4
2.48146e-18	0.325899	7.8248e-14	SCARB2
2.55102e-18	0.373234	8.04414e-14	ST3GAL5
2.60482e-18	0.273732	8.21379e-14	WAPL
2.70276e-18	0.36273	8.5226e-14	MINDY3
2.97948e-18	0.429891	9.3952e-14	TNS3
3.23654e-18	-0.631478	1.02058e-13	HINT1
3.4028e-18	0.294115	1.07301e-13	DISC1
3.41989e-18	0.258819	1.0784e-13	UBR4
3.47879e-18	-0.684841	1.09697e-13	PBXIP1
3.73766e-18	0.370626	1.1786e-13	LGMN
4.07537e-18	0.272337	1.28509e-13	SLCO3A1
4.26026e-18	0.293821	1.34339e-13	HERC3
4.63964e-18	0.352383	1.46302e-13	PEAK1
4.65439e-18	-0.694622	1.46767e-13	EID1
4.80611e-18	0.253011	1.51551e-13	THADA
5.16002e-18	0.246711	1.62711e-13	MAP3K7
5.33912e-18	0.654745	1.68358e-13	IFNG-AS1
5.47566e-18	0.331106	1.72664e-13	TBC1D32
5.75096e-18	0.315591	1.81345e-13	XPR1
5.89188e-18	0.293711	1.85789e-13	GBE1
5.98614e-18	0.328502	1.88761e-13	CWC27
6.01311e-18	0.277773	1.89611e-13	URI1
6.33772e-18	0.335545	1.99847e-13	ABL1
6.43386e-18	0.284804	2.02879e-13	RPTOR
6.8198e-18	0.373482	2.15049e-13	UBE2E1
7.15015e-18	0.385291	2.25466e-13	STXBP4
7.54142e-18	0.292976	2.37804e-13	CMIP
8.20827e-18	0.323295	2.58831e-13	RAB28
8.42101e-18	0.118907	2.6554e-13	TAOK1
8.47368e-18	0.345246	2.67201e-13	AL645568.1
8.65185e-18	0.271647	2.72819e-13	AUH
9.69202e-18	-0.933889	3.05619e-13	RNF19A
9.87063e-18	0.283836	3.11251e-13	CUL1
9.88057e-18	0.35379	3.11564e-13	BTBD7
9.98281e-18	0.350449	3.14788e-13	LAMP1
9.99104e-18	0.363866	3.15048e-13	GNS
1.08755e-17	0.273114	3.42937e-13	SMAP1
1.13168e-17	0.267971	3.56854e-13	ACSL4
1.15254e-17	0.261292	3.63432e-13	ELF2
1.2203e-17	0.24727	3.84799e-13	TMEM65
1.27379e-17	0.25988	4.01665e-13	RFTN1
1.29096e-17	0.282772	4.07079e-13	SLC12A6
1.31162e-17	0.285593	4.13593e-13	PCBP1-AS1
1.35197e-17	0.279954	4.26316e-13	AC108010.1
1.35833e-17	0.335308	4.28322e-13	NOVA1
1.40129e-17	0.291293	4.41868e-13	CLIP4
1.42666e-17	-0.618236	4.49867e-13	USMG5
1.47581e-17	0.32321	4.65368e-13	LPGAT1
1.48106e-17	0.319736	4.67024e-13	NMT2
1.50534e-17	0.369056	4.74677e-13	COL19A1
1.52112e-17	0.29839	4.79656e-13	RAD23B
1.52302e-17	0.284299	4.80255e-13	SLAIN2
1.54271e-17	0.35528	4.86464e-13	APBB2
1.56298e-17	0.279073	4.92854e-13	EPG5
1.69068e-17	0.300664	5.33121e-13	PIAS2
1.77704e-17	0.283515	5.60355e-13	XYLT1
1.77758e-17	0.287772	5.60523e-13	C20orf194
1.95216e-17	0.2816	6.15576e-13	CDK6
1.95371e-17	0.251466	6.16064e-13	PIK3C3
1.99674e-17	0.279515	6.29632e-13	PTAR1
2.27365e-17	0.304513	7.16949e-13	SEL1L
2.28929e-17	0.293768	7.21882e-13	ZNF827
2.47305e-17	-0.785122	7.79826e-13	ACTB
2.4937e-17	0.284871	7.86338e-13	C10orf76
2.50142e-17	0.375007	7.88774e-13	MEF2C
2.535e-17	0.297327	7.99362e-13	TCF7L2
2.62486e-17	0.257895	8.27697e-13	CREBBP
2.63444e-17	0.324886	8.30719e-13	OIP5-AS1
2.87296e-17	0.297075	9.05931e-13	TSC22D1
2.88211e-17	-0.539886	9.08816e-13	NDUFS5
3.02532e-17	0.316249	9.53975e-13	XPO7
3.08411e-17	0.296904	9.72511e-13	UBE2H
3.10595e-17	0.403271	9.79398e-13	ZSWIM5
3.20195e-17	0.261003	1.00967e-12	DICER1
3.32292e-17	0.272838	1.04782e-12	AP3B1
3.37902e-17	0.271891	1.06551e-12	LONP2
3.39513e-17	0.30662	1.07059e-12	DPH6
3.55411e-17	0.32621	1.12072e-12	L3MBTL3
3.5772e-17	0.27699	1.128e-12	SLC4A7
3.61608e-17	-0.650915	1.14026e-12	LYAR
4.00431e-17	0.259081	1.26268e-12	CCDC7
4.05731e-17	0.301055	1.27939e-12	ITGAV
4.06549e-17	0.222606	1.28197e-12	SLMAP
4.09503e-17	0.318684	1.29128e-12	BTRC
4.30352e-17	0.328079	1.35703e-12	CPEB2
4.43085e-17	0.306239	1.39718e-12	PPP1R12B
4.52644e-17	0.264247	1.42732e-12	SEC22A
4.57495e-17	0.350116	1.44262e-12	ATG4C
4.706e-17	0.289787	1.48394e-12	DNM2
5.14316e-17	0.398361	1.62179e-12	IGFBP6
5.33763e-17	0.206649	1.68312e-12	TAOK3
5.39354e-17	0.353226	1.70074e-12	GSAP
5.44609e-17	0.296849	1.71732e-12	UBA6
5.58596e-17	0.281457	1.76142e-12	TFCP2
5.66172e-17	0.183867	1.78531e-12	FUBP1
5.8138e-17	0.43231	1.83327e-12	SPARCL1
5.95515e-17	0.222792	1.87784e-12	SEL1L3
5.95674e-17	-0.899005	1.87834e-12	TRBC2
6.00667e-17	0.368513	1.89408e-12	THRB
6.03231e-17	-0.689669	1.90217e-12	PSME1
6.10726e-17	-0.844684	1.9258e-12	CREM
6.16733e-17	0.256545	1.94474e-12	ZNF141
6.27387e-17	0.253749	1.97834e-12	NABP1
6.35728e-17	0.330832	2.00464e-12	PARN
6.4438e-17	0.302847	2.03192e-12	CLCN3
6.4919e-17	0.24844	2.04709e-12	PTPRA
6.51422e-17	0.349666	2.05413e-12	HIVEP3
6.65601e-17	0.241015	2.09884e-12	XPO6
6.7028e-17	0.305793	2.11359e-12	DIDO1
6.84319e-17	0.232179	2.15786e-12	AGTPBP1
7.20711e-17	0.297672	2.27262e-12	DHRS7B
7.29124e-17	0.264363	2.29915e-12	LPXN
7.57168e-17	0.34655	2.38758e-12	CLIC5
7.6935e-17	0.304622	2.42599e-12	ZMYM4
7.76397e-17	0.288812	2.44821e-12	DNAJC5
7.82112e-17	0.237453	2.46623e-12	ABI1
7.86934e-17	0.240369	2.48144e-12	SECISBP2
8.10717e-17	0.327413	2.55644e-12	PLIN4
8.14708e-17	0.35384	2.56902e-12	CERS6
8.31667e-17	0.172896	2.6225e-12	SIK3
8.81578e-17	0.26162	2.77988e-12	AQR
8.91547e-17	0.256511	2.81132e-12	TNPO1
9.19158e-17	0.338049	2.89838e-12	EEFSEC
9.28133e-17	0.175724	2.92668e-12	KIDINS220
9.3566e-17	0.262739	2.95042e-12	EYA3
9.60601e-17	0.286747	3.02906e-12	MBTD1
9.76396e-17	-0.623344	3.07887e-12	ARPC3
9.91845e-17	0.312012	3.12758e-12	CMSS1
1.00095e-16	0.265518	3.1563e-12	TRIM33
1.01746e-16	0.305512	3.20835e-12	ATP13A3
1.03911e-16	0.34805	3.27661e-12	TSPAN5
1.13612e-16	0.371866	3.58252e-12	CDC42BPA
1.17877e-16	0.337034	3.71701e-12	ARHGAP17
1.18321e-16	0.445578	3.73101e-12	SOX6
1.22334e-16	0.290611	3.85756e-12	TAF1
1.22392e-16	0.220988	3.85938e-12	MARCH7
1.27051e-16	0.286073	4.0063e-12	INVS
1.30161e-16	0.193426	4.10437e-12	RNF13
1.30492e-16	0.268868	4.1148e-12	FOCAD
1.3265e-16	0.2623	4.18286e-12	RETREG1
1.38444e-16	0.289791	4.36555e-12	ZHX2
1.48975e-16	0.297729	4.69764e-12	SPG11
1.53104e-16	0.231196	4.82782e-12	ANKMY1
1.53269e-16	0.308178	4.83303e-12	CRIM1
1.54532e-16	0.308538	4.87285e-12	LCOR
1.55146e-16	0.298418	4.89221e-12	MARK2
1.56716e-16	0.318234	4.94173e-12	RYK
1.61466e-16	0.176893	5.09149e-12	CD47
1.71771e-16	0.361353	5.41644e-12	UBE2E3
1.74801e-16	0.236254	5.51201e-12	VPS45
1.79691e-16	0.32607	5.6662e-12	APP
1.81327e-16	0.236091	5.71778e-12	OSBPL9
1.85228e-16	0.251176	5.8408e-12	RSRC1
1.87026e-16	0.252566	5.8975e-12	MCPH1
1.90756e-16	0.289314	6.01511e-12	PTPRJ
1.95761e-16	0.253842	6.17294e-12	ARHGEF7
1.96254e-16	0.226565	6.18848e-12	CD46
1.9696e-16	0.263607	6.21073e-12	NCOA6
1.99544e-16	0.319156	6.29222e-12	PLPP1
2.06261e-16	0.273431	6.50402e-12	TM7SF3
2.17364e-16	0.202688	6.85414e-12	ATP8A1
2.25647e-16	0.298246	7.11534e-12	DYNC2H1
2.46614e-16	0.289168	7.77649e-12	ANKFY1
2.52501e-16	0.237998	7.9621e-12	FER
2.62709e-16	0.308901	8.28399e-12	TNRC6C-AS1
2.84617e-16	0.365287	8.97483e-12	HPCAL1
2.88286e-16	0.230402	9.09053e-12	STIM2
2.98525e-16	0.206403	9.4134e-12	FAR1
2.99321e-16	-0.614668	9.4385e-12	NDUFA1
3.15459e-16	0.313457	9.94737e-12	NT5DC1
3.24113e-16	0.301329	1.02203e-11	KLHDC10
3.32026e-16	0.323145	1.04698e-11	PCSK5
3.42851e-16	0.247278	1.08111e-11	MSH3
3.4674e-16	0.170661	1.09338e-11	NR3C1
3.48138e-16	0.31546	1.09778e-11	POU2F2
3.75952e-16	0.290157	1.18549e-11	RGL1
3.79163e-16	0.20082	1.19561e-11	DENND4C
3.868e-16	0.335627	1.2197e-11	LINC00944
3.93269e-16	0.399351	1.24009e-11	C1R
4.01627e-16	0.285432	1.26645e-11	CDK8
4.03445e-16	0.456913	1.27218e-11	ARHGAP6
4.27304e-16	0.209302	1.34742e-11	TMC8
4.28556e-16	0.256695	1.35137e-11	HEATR5B
4.60934e-16	-0.735068	1.45346e-11	IK
4.62549e-16	0.286406	1.45856e-11	TAPT1
4.63791e-16	0.305028	1.46247e-11	TRAF3IP2-AS1
4.68306e-16	0.279545	1.47671e-11	TTC7A
4.68452e-16	0.183706	1.47717e-11	STK10
4.76559e-16	0.275324	1.50273e-11	WASL
4.91685e-16	0.273408	1.55043e-11	APIP
4.92274e-16	-0.583901	1.55229e-11	COX7A2
5.13443e-16	0.22719	1.61904e-11	ALCAM
5.53213e-16	0.315703	1.74445e-11	ATRN
6.25811e-16	-0.680647	1.97337e-11	VIM
6.62075e-16	0.296659	2.08772e-11	CAMK2G
6.7282e-16	0.238824	2.1216e-11	MYO9B
6.78251e-16	0.304479	2.13873e-11	LTN1
6.82401e-16	0.187389	2.15182e-11	BRAF
7.06197e-16	0.165908	2.22685e-11	SFMBT2
7.18556e-16	0.322165	2.26582e-11	PPP2R2B
7.2887e-16	0.329515	2.29835e-11	TSHZ1
7.38234e-16	0.23078	2.32787e-11	RAB10
7.67449e-16	0.194866	2.42e-11	USP15
7.70195e-16	0.31563	2.42866e-11	AC007000.3
8.16819e-16	0.221189	2.57567e-11	XRCC5
8.31841e-16	0.183303	2.62304e-11	ATF6
8.32521e-16	0.2682	2.62519e-11	AGO3
8.36063e-16	0.276839	2.63636e-11	KIF13A
8.39032e-16	0.255703	2.64572e-11	SORBS1
8.45834e-16	0.203406	2.66717e-11	CHD6
8.46933e-16	0.197153	2.67064e-11	SESN1
8.52824e-16	0.314859	2.68921e-11	ME1
9.18871e-16	0.259402	2.89747e-11	HIPK3
9.21456e-16	0.306528	2.90563e-11	ATP11A
9.47275e-16	-0.582347	2.98704e-11	COX6B1
9.55989e-16	0.307367	3.01452e-11	PTPN12
9.57728e-16	0.319336	3.02e-11	ARFIP1
9.66264e-16	0.246185	3.04692e-11	VPS54
9.74022e-16	0.274924	3.07138e-11	SOS2
9.9986e-16	0.294971	3.15286e-11	APLP2
1.01213e-15	0.237799	3.19154e-11	USP9X
1.01648e-15	0.243207	3.20525e-11	ULK4
1.05964e-15	0.335854	3.34135e-11	AC008014.1
1.06548e-15	0.252122	3.35978e-11	OXNAD1
1.0871e-15	0.216767	3.42797e-11	SIK2
1.09565e-15	0.212014	3.45491e-11	PSME4
1.0962e-15	0.279043	3.45664e-11	ATP6V1H
1.10344e-15	0.206963	3.47947e-11	BABAM2
1.10678e-15	0.255968	3.49001e-11	PSPC1
1.14645e-15	0.225978	3.6151e-11	MCUB
1.15108e-15	0.32988	3.62971e-11	TRMT11
1.21449e-15	0.30827	3.82964e-11	RBMS3
1.2267e-15	0.315571	3.86817e-11	PLSCR4
1.22819e-15	0.304063	3.87286e-11	ARNT
1.23399e-15	0.294422	3.89114e-11	WBP1L
1.25488e-15	0.267802	3.95702e-11	PPP2R1B
1.25905e-15	0.251362	3.97015e-11	JAK3
1.26336e-15	0.340257	3.98375e-11	DNASE1
1.29072e-15	0.295978	4.07003e-11	TPST2
1.37153e-15	0.357027	4.32484e-11	RNASE1
1.41882e-15	0.250247	4.47398e-11	AC068587.6
1.42085e-15	0.296233	4.48035e-11	RAB30-AS1
1.47e-15	0.296232	4.63534e-11	RNF144A
1.49359e-15	0.332508	4.70974e-11	ZNF438
1.51086e-15	0.405439	4.76419e-11	MEIS2
1.56233e-15	0.308282	4.92648e-11	ATXN7L1
1.63641e-15	0.252336	5.1601e-11	STAMBPL1
1.68742e-15	0.328561	5.32094e-11	NPTN
1.79523e-15	0.301291	5.6609e-11	PHLDB2
1.8348e-15	0.288779	5.78567e-11	KIFAP3
1.85453e-15	0.305316	5.8479e-11	TET3
1.86377e-15	0.271832	5.87702e-11	RC3H1
1.93562e-15	0.203005	6.10359e-11	LMBRD1
2.13651e-15	0.320973	6.73705e-11	TTC28-AS1
2.19581e-15	0.292764	6.92405e-11	AMMECR1
2.39567e-15	0.293047	7.55428e-11	TRRAP
2.56141e-15	0.284287	8.07691e-11	MCU
2.56764e-15	0.259463	8.09655e-11	SLC7A6
2.58466e-15	0.292399	8.1502e-11	MRE11
2.61927e-15	0.236652	8.25936e-11	RAP1B
2.69283e-15	0.227972	8.4913e-11	TANK
2.69432e-15	0.363649	8.49601e-11	CD59
2.82099e-15	-0.54926	8.89542e-11	ATP5I
2.87588e-15	0.291618	9.06852e-11	SLC33A1
2.90282e-15	-0.136424	9.15347e-11	MALAT1
2.92071e-15	0.327	9.20986e-11	FRY
3.04024e-15	0.278422	9.58678e-11	ZMAT1
3.04341e-15	0.275841	9.59679e-11	UHRF2
3.14571e-15	0.205343	9.91938e-11	SEC24B
3.23392e-15	0.352143	1.01975e-10	STRBP
3.57161e-15	0.358507	1.12624e-10	TNFRSF1A
3.71875e-15	0.323482	1.17263e-10	PTGER3
3.78683e-15	0.204291	1.1941e-10	TANC2
3.79634e-15	0.315886	1.1971e-10	RHBDD1
3.81884e-15	0.136976	1.20419e-10	ZFC3H1
3.97768e-15	0.258969	1.25428e-10	SETD3
4.09736e-15	0.292531	1.29202e-10	RHOT1
4.11872e-15	0.340519	1.29876e-10	DIP2C
4.14999e-15	0.242514	1.30862e-10	MAP3K4
4.15028e-15	0.319334	1.30871e-10	SLC35F5
4.17488e-15	0.310244	1.31646e-10	QSER1
4.19169e-15	0.287691	1.32177e-10	CABIN1
4.25317e-15	0.217412	1.34115e-10	R3HCC1L
4.26476e-15	0.245767	1.34481e-10	ETNK1
4.34226e-15	0.241466	1.36924e-10	ACTR3
4.36749e-15	0.170565	1.3772e-10	ATP2B4
4.4361e-15	0.275822	1.39883e-10	TANGO6
4.45415e-15	0.350945	1.40453e-10	VPS41
4.76313e-15	0.257554	1.50196e-10	MED23
4.86341e-15	0.221671	1.53358e-10	PRKDC
4.90524e-15	0.326439	1.54677e-10	MANBA
5.0372e-15	0.189168	1.58838e-10	UBE2K
5.06395e-15	0.164162	1.59681e-10	STK38
5.15124e-15	0.329289	1.62434e-10	AKAP7
5.15844e-15	0.356433	1.62661e-10	PDGFC
5.25223e-15	0.251333	1.65619e-10	THUMPD3-AS1
5.31978e-15	0.272708	1.67749e-10	SLC10A7
5.50795e-15	0.167689	1.73682e-10	RASGRP1
5.53513e-15	0.25302	1.74539e-10	CASD1
5.78366e-15	0.3175	1.82376e-10	NEO1
6.32797e-15	0.276261	1.9954e-10	PKP4
6.38551e-15	0.32888	2.01354e-10	WWC2
6.40593e-15	0.323449	2.01998e-10	ORC5
6.48399e-15	0.245309	2.0446e-10	TCF4
6.54479e-15	0.328271	2.06377e-10	MAPK10
6.69717e-15	0.286087	2.11182e-10	SYNJ1
6.80278e-15	0.231128	2.14512e-10	LYPLAL1
6.85551e-15	0.314737	2.16175e-10	SCAMP1
7.27398e-15	0.368421	2.2937e-10	RBM47
7.5799e-15	0.295001	2.39017e-10	PRMT3
7.64612e-15	0.257635	2.41105e-10	TAF3
7.67359e-15	0.220343	2.41971e-10	EHMT1
8.06949e-15	0.255402	2.54455e-10	LINC00243
8.14985e-15	0.308119	2.56989e-10	LDAH
8.53196e-15	-0.617906	2.69038e-10	ZFAS1
8.59217e-15	0.253938	2.70937e-10	INTS6
8.73843e-15	0.231443	2.75549e-10	CTSS
8.78438e-15	0.281522	2.76998e-10	GATAD2A
9.0075e-15	0.331768	2.84034e-10	MAGI1
9.06962e-15	0.301799	2.85992e-10	NOTCH2
9.35171e-15	0.297248	2.94888e-10	SKAP2
9.88043e-15	0.282781	3.1156e-10	ZNF800
1.02677e-14	0.223311	3.23772e-10	MYO1D
1.0332e-14	0.222271	3.25798e-10	KRCC1
1.03856e-14	0.261432	3.27488e-10	PI4KA
1.04882e-14	0.216368	3.30726e-10	AGPAT3
1.06164e-14	-0.644253	3.34768e-10	RGCC
1.07219e-14	0.20168	3.38095e-10	RB1
1.07223e-14	0.240071	3.38107e-10	IREB2
1.07626e-14	0.29126	3.39377e-10	ABR
1.09247e-14	0.182256	3.44488e-10	PARP14
1.13464e-14	0.220807	3.57786e-10	PREPL
1.15787e-14	0.294939	3.65113e-10	DTNBP1
1.20257e-14	0.250021	3.79207e-10	VKORC1L1
1.20687e-14	0.275327	3.80562e-10	C1GALT1
1.20984e-14	0.167817	3.81498e-10	ROCK1
1.22687e-14	0.257444	3.86869e-10	MTMR1
1.26063e-14	0.182324	3.97515e-10	ZNF83
1.27441e-14	0.236461	4.01861e-10	PPP2R5E
1.31288e-14	0.240401	4.13991e-10	GAPVD1
1.36383e-14	0.205479	4.30055e-10	SETD5
1.36678e-14	0.300501	4.30987e-10	DOCK7
1.36901e-14	0.295581	4.31691e-10	ORC4
1.37277e-14	0.291163	4.32876e-10	MGMT
1.47565e-14	0.271862	4.65318e-10	ZFYVE16
1.47813e-14	0.227309	4.66098e-10	TMEM71
1.50412e-14	0.198314	4.74295e-10	FAM208A
1.55514e-14	0.199278	4.90383e-10	RAB3GAP2
1.5628e-14	0.32751	4.92798e-10	ARHGAP18
1.58485e-14	0.188812	4.99751e-10	OSBPL3
1.60746e-14	0.247479	5.06879e-10	FAM69A
1.61726e-14	0.223193	5.09971e-10	LSM14A
1.64013e-14	0.317835	5.17183e-10	ZC4H2
1.66005e-14	0.24625	5.23465e-10	LEMD3
1.6908e-14	0.316207	5.3316e-10	PIEZO1
1.73273e-14	0.208616	5.46381e-10	SNX14
1.82602e-14	0.204081	5.75799e-10	PAPOLA
1.86929e-14	0.350011	5.89443e-10	COLEC12
1.89279e-14	0.261789	5.96855e-10	POLA1
1.90784e-14	0.236665	6.016e-10	NUP214
1.93373e-14	-0.571399	6.09763e-10	CDK11B
1.95386e-14	0.232695	6.1611e-10	KIAA0319L
2.21302e-14	0.210499	6.97833e-10	CDK5RAP2
2.21543e-14	0.216111	6.98591e-10	SCAPER
2.22071e-14	0.182643	7.00255e-10	SLC30A7
2.61713e-14	0.316842	8.2526e-10	SPOPL
2.67013e-14	0.27481	8.41972e-10	AC093157.1
2.72462e-14	0.261361	8.59155e-10	PIGK
2.76971e-14	0.326083	8.73373e-10	EVI5
2.79969e-14	0.209227	8.82827e-10	SNRK
2.81917e-14	0.196597	8.8897e-10	MARK3
2.83818e-14	0.230618	8.94962e-10	AC069208.1
2.83876e-14	0.263686	8.95147e-10	SPAG9
2.85062e-14	-0.682014	8.98886e-10	MCL1
2.85518e-14	0.22141	9.00324e-10	SYNE1
2.94088e-14	0.322275	9.27347e-10	RUFY3
2.95681e-14	0.252285	9.32371e-10	SPAST
3.08317e-14	0.176951	9.72216e-10	RORA
3.08872e-14	0.245416	9.73967e-10	VCL
3.09433e-14	-0.645629	9.75735e-10	DDX21
3.17483e-14	0.248586	1.00112e-09	TASP1
3.17594e-14	0.314166	1.00147e-09	NLK
3.2173e-14	0.247152	1.01451e-09	MTMR3
3.26801e-14	0.242355	1.0305e-09	PAXBP1
3.34167e-14	0.150325	1.05373e-09	FNBP1
3.37555e-14	0.278163	1.06441e-09	CD200R1
3.37762e-14	0.283822	1.06507e-09	SLC5A3
3.48981e-14	0.177633	1.10044e-09	RNPC3
3.5342e-14	0.268371	1.11444e-09	ZNF276
3.60186e-14	0.301589	1.13578e-09	BTBD11
3.66497e-14	0.248484	1.15567e-09	SEC31A
3.78497e-14	0.234258	1.19352e-09	MED15
3.79612e-14	0.259626	1.19703e-09	MLXIP
3.8463e-14	0.284548	1.21285e-09	GRK3
3.86547e-14	0.314529	1.2189e-09	ZNF236
3.89871e-14	-0.672811	1.22938e-09	CD3D
3.93757e-14	0.300322	1.24163e-09	PSD4
4.02617e-14	0.22468	1.26957e-09	VOPP1
4.03309e-14	0.233689	1.27175e-09	FBXW11
4.16317e-14	0.223488	1.31277e-09	RPS6KC1
4.19348e-14	0.259898	1.32233e-09	HSD17B4
4.34969e-14	0.240098	1.37159e-09	SUCO
4.383e-14	0.24015	1.38209e-09	CLYBL
4.42525e-14	0.251233	1.39541e-09	NT5C2
4.65195e-14	0.288308	1.4669e-09	PIGN
4.70342e-14	0.3092	1.48313e-09	TCF7
4.75121e-14	0.223585	1.4982e-09	GOPC
4.91154e-14	-0.572595	1.54875e-09	NHSL2
4.94058e-14	0.377536	1.55791e-09	CENPP
4.98236e-14	0.219638	1.57109e-09	BTAF1
5.05888e-14	0.306536	1.59522e-09	UBE3D
5.14525e-14	0.232904	1.62245e-09	PHF20L1
5.28621e-14	0.221179	1.6669e-09	SIDT1
5.3409e-14	0.21694	1.68415e-09	MTR
5.38503e-14	0.262394	1.69806e-09	CFDP1
5.42051e-14	0.272366	1.70925e-09	PLCG1
5.43659e-14	0.287602	1.71432e-09	ABCC5
5.55371e-14	0.306735	1.75125e-09	LDB2
5.57357e-14	0.196548	1.75751e-09	ZNF207
5.58767e-14	0.149727	1.76196e-09	WDFY2
5.60085e-14	0.200608	1.76612e-09	IQCB1
5.83356e-14	0.292892	1.8395e-09	TPRG1
5.92866e-14	-0.527739	1.86949e-09	ASTN2
5.9522e-14	0.269397	1.87691e-09	CTNNB1
6.01431e-14	0.170764	1.89649e-09	MBNL2
6.04009e-14	0.176246	1.90462e-09	CCSER2
6.19755e-14	0.294389	1.95427e-09	BICC1
6.36602e-14	-0.603237	2.0074e-09	EIF1AX
6.4893e-14	0.217917	2.04627e-09	LINC00662
6.96022e-14	0.197378	2.19477e-09	MAPK14
7.03801e-14	0.234606	2.2193e-09	VAV3
7.20791e-14	0.252304	2.27287e-09	ABCD2
7.25372e-14	0.274558	2.28732e-09	FAM117B
7.3264e-14	0.248906	2.31023e-09	PKD2
7.4957e-14	0.221359	2.36362e-09	NRDC
7.60972e-14	0.279753	2.39957e-09	CLEC16A
7.67997e-14	0.243369	2.42173e-09	DENND5A
7.77131e-14	0.30441	2.45053e-09	MNAT1
7.84551e-14	0.176816	2.47392e-09	ZFX
8.27652e-14	-0.568343	2.60984e-09	YPEL5
8.37938e-14	0.230185	2.64227e-09	P4HA1
8.55908e-14	0.18908	2.69893e-09	FBXL5
8.93504e-14	0.321977	2.81749e-09	CDK14
9.10411e-14	0.209026	2.8708e-09	ATG16L2
9.13392e-14	0.245083	2.8802e-09	TTBK2
9.44349e-14	0.221094	2.97782e-09	DTNB
9.51608e-14	0.24796	3.00071e-09	MIRLET7BHG
9.70632e-14	0.198169	3.0607e-09	CAPRIN1
1.04633e-13	-0.739316	3.2994e-09	PPP1CB
1.04978e-13	0.291923	3.31026e-09	MRC1
1.06591e-13	0.252139	3.36114e-09	IWS1
1.0766e-13	0.203504	3.39484e-09	MDN1
1.08065e-13	0.298292	3.4076e-09	TUBGCP3
1.08867e-13	0.235601	3.43292e-09	HHAT
1.09558e-13	0.283794	3.45468e-09	DNMT3A
1.12643e-13	0.176686	3.55198e-09	DDHD1
1.12806e-13	0.27587	3.5571e-09	WDR20
1.14185e-13	0.180824	3.60058e-09	KIAA0232
1.2108e-13	0.247229	3.81801e-09	KDM3A
1.24063e-13	0.233627	3.91207e-09	SPTAN1
1.26024e-13	0.133324	3.97392e-09	PHTF2
1.2774e-13	0.198177	4.02802e-09	ASXL2
1.32474e-13	0.259754	4.17729e-09	SETDB2
1.38851e-13	0.280069	4.37838e-09	DGKD
1.38996e-13	0.180245	4.38297e-09	DIAPH1
1.4227e-13	0.271441	4.4862e-09	ENOX2
1.47863e-13	0.212615	4.66255e-09	SCAF4
1.48122e-13	0.270027	4.67072e-09	UBA6-AS1
1.51595e-13	0.213162	4.78024e-09	IL16
1.59002e-13	-0.577994	5.01382e-09	BTG2
1.60067e-13	0.378519	5.04738e-09	DLG2
1.64061e-13	0.26991	5.17333e-09	HIBADH
1.69127e-13	0.208087	5.3331e-09	PPP6R2
1.70836e-13	-0.553051	5.38698e-09	ANP32E
1.725e-13	0.250866	5.43943e-09	TBC1D10C
1.72992e-13	0.268025	5.45495e-09	CRTC1
1.81942e-13	-0.500512	5.73716e-09	CHCHD2
1.84157e-13	0.230246	5.80703e-09	CEPT1
1.86206e-13	0.18609	5.87165e-09	DCAF5
1.86479e-13	0.245348	5.88025e-09	TRAK2
1.88692e-13	0.242845	5.95002e-09	FAM91A1
1.90234e-13	0.23944	5.99866e-09	TRAPPC12
1.96066e-13	0.214807	6.18254e-09	RSBN1L
1.99123e-13	0.237169	6.27893e-09	PARP11
2.05632e-13	0.18396	6.48419e-09	PITPNB
2.0717e-13	0.203818	6.53271e-09	SAMD3
2.18668e-13	-0.615599	6.89526e-09	MYL12B
2.20863e-13	0.263831	6.96448e-09	STAM2
2.2301e-13	0.134938	7.03217e-09	GPBP1L1
2.25001e-13	0.254494	7.09494e-09	TPD52
2.27844e-13	0.295973	7.1846e-09	SCAI
2.29082e-13	0.240977	7.22364e-09	ZNF782
2.29961e-13	0.206529	7.25137e-09	COG6
2.31954e-13	0.282956	7.31421e-09	ERMP1
2.45011e-13	0.233234	7.72594e-09	LRPPRC
2.47044e-13	0.207147	7.79003e-09	KMT5B
2.51707e-13	0.239022	7.93707e-09	WDR37
2.52606e-13	0.227194	7.96544e-09	LATS1
2.63238e-13	0.160466	8.30068e-09	TBC1D4
2.71797e-13	-0.677964	8.57058e-09	ELL2
2.77959e-13	0.212065	8.76489e-09	VPS36
2.86412e-13	0.205531	9.03143e-09	ZFR
2.91619e-13	0.23127	9.19561e-09	ECHDC1
2.92317e-13	0.11752	9.21762e-09	SETD2
2.95167e-13	-0.43046	9.30749e-09	MTHFD1L
3.06526e-13	0.307621	9.6657e-09	PMP22
3.12279e-13	0.255819	9.8471e-09	AL359915.2
3.19421e-13	0.156635	1.00723e-08	AKAP11
3.20059e-13	0.083571	1.00924e-08	USP47
3.29616e-13	0.171017	1.03938e-08	EP300
3.30413e-13	0.226669	1.04189e-08	MFHAS1
3.36201e-13	0.273824	1.06014e-08	COG3
3.37055e-13	0.230527	1.06284e-08	MED27
3.49147e-13	0.185453	1.10096e-08	UBR1
3.53287e-13	0.252477	1.11402e-08	SPOP
3.63924e-13	0.259008	1.14756e-08	ADNP
3.71537e-13	0.160698	1.17157e-08	RBL2
3.96346e-13	0.207493	1.2498e-08	RPS6KA5
3.97389e-13	0.278241	1.25309e-08	BCAS3
4.11302e-13	0.376082	1.29696e-08	FCGRT
4.15863e-13	-0.242508	1.31134e-08	TLN2
4.19804e-13	0.222919	1.32377e-08	TBL1X
4.20193e-13	0.243626	1.32499e-08	DYNC1I2
4.21057e-13	0.303057	1.32772e-08	ABCA8
4.41821e-13	0.160267	1.3932e-08	KAT6B
4.43416e-13	0.195309	1.39822e-08	RBPJ
4.54764e-13	0.243781	1.43401e-08	ADIPOR2
4.76928e-13	0.197281	1.5039e-08	COL6A3
4.88071e-13	0.265692	1.53903e-08	DCUN1D4
4.90303e-13	0.256404	1.54607e-08	ELP3
4.97081e-13	0.249032	1.56745e-08	TMTC2
5.04182e-13	0.223578	1.58984e-08	ARFGEF2
5.21653e-13	0.231028	1.64493e-08	FOXO3
5.31175e-13	-0.630926	1.67495e-08	MT-ND5
5.3227e-13	0.165535	1.67841e-08	NLRC3
5.39436e-13	0.235582	1.701e-08	OLA1
5.4594e-13	0.169011	1.72151e-08	PPP4R3B
5.5722e-13	0.319891	1.75708e-08	CTNNA1
5.66193e-13	0.2849	1.78538e-08	STARD13
5.76623e-13	0.216121	1.81827e-08	CAPN2
5.79972e-13	0.228553	1.82882e-08	NAA16
5.81995e-13	0.248903	1.83521e-08	FOXK1
5.84819e-13	0.229307	1.84411e-08	SH2B3
5.98623e-13	0.212781	1.88764e-08	ARHGAP21
6.01581e-13	0.231676	1.89697e-08	ADARB1
6.16295e-13	0.228513	1.94336e-08	TTC37
6.20317e-13	0.219104	1.95605e-08	PRMT7
6.30676e-13	0.176573	1.98871e-08	RAB2A
6.31467e-13	0.200219	1.99121e-08	MBD2
6.37685e-13	0.218411	2.01081e-08	KRIT1
6.47636e-13	0.272785	2.04219e-08	ECM2
6.77508e-13	0.172288	2.13638e-08	PPP1R21
6.90474e-13	0.227774	2.17727e-08	ALMS1
7.06188e-13	0.202191	2.22682e-08	SACM1L
7.09354e-13	0.252104	2.23681e-08	ATG2B
7.19312e-13	0.230526	2.26821e-08	NCK1
7.27254e-13	0.241584	2.29325e-08	TBC1D14
7.29718e-13	0.219366	2.30102e-08	S100PBP
7.37124e-13	0.213956	2.32437e-08	TRIM44
7.44872e-13	0.201265	2.3488e-08	FAM159A
7.45103e-13	0.203491	2.34953e-08	C1orf132
7.76341e-13	0.0787306	2.44803e-08	TTC3
8.48328e-13	0.276292	2.67503e-08	MAD1L1
8.53632e-13	0.231417	2.69176e-08	HPS3
8.56857e-13	0.318588	2.70193e-08	PRSS23
8.62385e-13	0.231406	2.71936e-08	TM2D1
8.78467e-13	0.271975	2.77007e-08	RALGPS2
9.2473e-13	0.251956	2.91595e-08	ZNF718
9.24847e-13	0.271877	2.91632e-08	GTDC1
9.28031e-13	0.192035	2.92636e-08	TRAPPC10
9.48249e-13	0.196905	2.99011e-08	CREBZF
9.68639e-13	0.27354	3.05441e-08	FAM126A
9.7559e-13	0.215229	3.07633e-08	ZMYND11
1.00434e-12	0.19442	3.16697e-08	SLC38A9
1.0113e-12	0.281922	3.18893e-08	RCOR1
1.05327e-12	0.160544	3.32126e-08	SCMH1
1.06964e-12	0.153766	3.37288e-08	TMEM161B-AS1
1.07617e-12	0.156144	3.39348e-08	PAFAH1B1
1.0969e-12	0.226372	3.45885e-08	LINC02100
1.10627e-12	0.169589	3.48839e-08	CD2AP
1.13278e-12	0.248091	3.572e-08	ATF2
1.14721e-12	0.235161	3.6175e-08	KCMF1
1.15503e-12	0.268557	3.64216e-08	NOL10
1.18397e-12	0.148742	3.73341e-08	AC119396.1
1.21258e-12	-0.552185	3.82361e-08	MYADM
1.21271e-12	0.24125	3.82404e-08	GPD2
1.23924e-12	0.245691	3.9077e-08	HSPBAP1
1.26602e-12	0.17708	3.99213e-08	DCP2
1.28067e-12	0.159099	4.03833e-08	CRTC3
1.2833e-12	0.174859	4.04662e-08	EDEM3
1.28765e-12	0.115992	4.06035e-08	SENP6
1.2931e-12	0.240304	4.07752e-08	CCDC14
1.32582e-12	0.1902	4.18069e-08	ME2
1.36391e-12	0.211172	4.30083e-08	ITGA6
1.40133e-12	0.249336	4.41881e-08	GAB2
1.45469e-12	-0.600242	4.58709e-08	ALOX5AP
1.48924e-12	0.157029	4.69601e-08	FAM193A
1.50097e-12	0.332364	4.73301e-08	PTGDR
1.54921e-12	0.188768	4.88512e-08	STX17
1.54973e-12	0.251673	4.88676e-08	RAB11FIP2
1.5583e-12	0.366124	4.9138e-08	CD14
1.58255e-12	0.1988	4.99026e-08	UBE2R2
1.60618e-12	0.211529	5.06478e-08	ANXA6
1.65143e-12	0.221288	5.20746e-08	LINC00649
1.67792e-12	0.264651	5.29098e-08	OBSCN
1.69149e-12	0.246884	5.33379e-08	TRAF5
1.69653e-12	-0.524586	5.34966e-08	RBFOX2
1.70815e-12	0.195804	5.38632e-08	BTBD10
1.74814e-12	0.205466	5.51241e-08	FBXW4
1.80043e-12	0.253717	5.67729e-08	PLD3
1.80461e-12	0.235828	5.69046e-08	CPNE8
1.8153e-12	0.217956	5.72419e-08	WWP2
1.86107e-12	0.188121	5.86851e-08	SMARCAD1
2.01993e-12	0.213511	6.36945e-08	PPA2
2.03756e-12	0.241344	6.42504e-08	AGK
2.03879e-12	0.21487	6.42891e-08	AC007038.1
2.1399e-12	0.267165	6.74773e-08	BANP
2.16035e-12	0.196055	6.81222e-08	TMEM165
2.26509e-12	0.212604	7.14251e-08	CBFB
2.33421e-12	0.207012	7.36045e-08	TLE4
2.36517e-12	0.217673	7.45809e-08	C18orf25
2.40264e-12	0.178526	7.57624e-08	USP32
2.43685e-12	-0.602908	7.68413e-08	SET
2.44484e-12	0.120271	7.70931e-08	CEP350
2.44641e-12	0.222823	7.71427e-08	TRPC1
2.47012e-12	-0.693591	7.78902e-08	MORF4L1
2.51118e-12	0.138841	7.91849e-08	ERAP2
2.62389e-12	0.208659	8.27393e-08	MAP3K14
2.67758e-12	0.221543	8.4432e-08	CACUL1
2.72401e-12	0.178119	8.58962e-08	PPP2R2A
2.78093e-12	0.153779	8.7691e-08	C1QTNF3-AMACR
2.78111e-12	0.195123	8.76966e-08	ARHGEF1
2.78864e-12	-0.666734	8.79341e-08	DNAJA1
2.83613e-12	0.210084	8.94317e-08	CDC27
2.88178e-12	0.23464	9.08712e-08	IP6K1
2.90888e-12	0.123505	9.17258e-08	JAK1
2.9236e-12	0.236937	9.219e-08	USO1
2.99126e-12	0.2159	9.43235e-08	CTSC
3.02714e-12	0.319724	9.54547e-08	PRR5L
3.21983e-12	0.197483	1.01531e-07	TNPO3
3.28226e-12	0.209352	1.03499e-07	SEC23IP
3.37596e-12	0.158548	1.06454e-07	JAML
3.48638e-12	0.21807	1.09936e-07	N4BP1
3.50985e-12	0.229073	1.10676e-07	TULP4
3.57666e-12	0.204404	1.12783e-07	XPO4
3.64953e-12	0.164184	1.15081e-07	GALNT10
3.76834e-12	0.232299	1.18827e-07	WRN
3.79137e-12	0.32162	1.19553e-07	CTSL
4.14276e-12	0.159517	1.30634e-07	NUDCD3
4.21529e-12	0.280954	1.32921e-07	ABL2
4.30746e-12	0.237609	1.35827e-07	NAA25
4.30772e-12	0.17082	1.35835e-07	USP48
4.31794e-12	0.238478	1.36158e-07	DRAM2
4.38725e-12	0.197669	1.38343e-07	TTC27
4.44376e-12	0.202018	1.40125e-07	NPEPPS
4.57233e-12	0.287698	1.44179e-07	GALNT7
4.58736e-12	0.214213	1.44653e-07	AHSA2
4.63358e-12	0.227189	1.46111e-07	MAP4K5
4.6373e-12	0.175467	1.46228e-07	SNED1
4.70413e-12	0.202908	1.48335e-07	GTF2F2
4.70901e-12	-0.528824	1.48489e-07	IFITM2
4.74558e-12	0.183551	1.49642e-07	BICRAL
4.81021e-12	0.19601	1.5168e-07	LY9
4.97793e-12	0.263629	1.56969e-07	GFPT1
5.07429e-12	0.158666	1.60008e-07	RAP1GDS1
5.15683e-12	0.206166	1.6261e-07	UBP1
5.17888e-12	0.269122	1.63305e-07	SESTD1
5.34863e-12	0.254949	1.68658e-07	EMC2
5.38905e-12	0.243635	1.69933e-07	RARS2
5.7493e-12	0.223006	1.81293e-07	CSNK1G3
5.9289e-12	0.214449	1.86956e-07	ZNF106
5.94471e-12	0.252777	1.87455e-07	AC009690.1
6.01473e-12	0.161582	1.89663e-07	CDR2
6.13e-12	0.211956	1.93297e-07	STX8
6.17952e-12	0.251199	1.94859e-07	ABI2
6.22794e-12	0.153387	1.96386e-07	EXOC1
6.24264e-12	0.279065	1.96849e-07	DAAM1
6.24466e-12	0.142211	1.96913e-07	RNASEH2B
6.25964e-12	0.284938	1.97385e-07	EPHA4
6.41539e-12	0.226681	2.02296e-07	REV1
6.47158e-12	0.17649	2.04068e-07	COA1
6.6414e-12	0.179084	2.09423e-07	CHM
6.65647e-12	0.202335	2.09898e-07	IL17RA
6.6825e-12	0.1631	2.10719e-07	ATR
6.77613e-12	-0.979627	2.13672e-07	GNLY
6.80682e-12	0.159946	2.14639e-07	CUL3
6.85243e-12	0.181903	2.16078e-07	TPK1
7.00828e-12	0.204799	2.20992e-07	HIVEP1
7.02017e-12	0.136481	2.21367e-07	SCLT1
7.197e-12	0.243097	2.26943e-07	AC010260.1
7.23923e-12	0.203078	2.28275e-07	DYRK2
7.24813e-12	0.247088	2.28555e-07	LINC00894
7.28707e-12	0.160578	2.29783e-07	NSD1
7.30876e-12	0.207585	2.30467e-07	MARCH8
7.57609e-12	0.211695	2.38897e-07	CASC4
7.77954e-12	0.173327	2.45312e-07	ABHD3
7.96793e-12	0.206155	2.51253e-07	TRIO
8.10837e-12	-0.536874	2.55681e-07	EEF2
8.1818e-12	0.200247	2.57997e-07	PIP5K1A
8.20404e-12	0.198507	2.58698e-07	DNAJC1
8.22334e-12	0.208888	2.59307e-07	ATP8B2
8.22835e-12	0.203086	2.59464e-07	ZNF710
8.25219e-12	0.197803	2.60216e-07	STK24
8.25642e-12	0.222394	2.6035e-07	SLC25A12
8.27051e-12	0.258236	2.60794e-07	GLB1
8.33311e-12	0.259804	2.62768e-07	MARCH1
8.35381e-12	0.238385	2.63421e-07	EHBP1L1
8.41689e-12	0.190844	2.6541e-07	DCAF10
8.42324e-12	0.171292	2.6561e-07	CPEB4
8.60521e-12	0.236885	2.71348e-07	DDX10
8.60812e-12	0.188272	2.7144e-07	METTL25
8.64627e-12	0.221011	2.72643e-07	PRKD3
8.95178e-12	0.202918	2.82276e-07	FAM126B
9.09617e-12	0.172718	2.86829e-07	DEF6
9.187e-12	0.282658	2.89694e-07	CAV1
9.80005e-12	0.241667	3.09025e-07	LAMTOR5-AS1
9.82545e-12	0.251665	3.09826e-07	RAB7A
9.89068e-12	0.215417	3.11883e-07	STAG3L5P-PVRIG2P-PILRB
1.01002e-11	0.202402	3.18491e-07	HNRNPLL
1.05521e-11	0.191264	3.32739e-07	AC079781.5
1.06692e-11	0.262668	3.36433e-07	GALNT11
1.09062e-11	0.207539	3.43904e-07	SH3GLB1
1.09066e-11	0.1949	3.43917e-07	IKBKB
1.11432e-11	0.22926	3.51378e-07	GDAP2
1.11989e-11	0.210049	3.53135e-07	CSTF3
1.12298e-11	0.239324	3.54109e-07	EEPD1
1.12768e-11	0.190858	3.55592e-07	ADAMTSL4-AS1
1.15681e-11	0.16064	3.64778e-07	ETFA
1.16899e-11	0.252351	3.68619e-07	HEG1
1.17813e-11	0.228243	3.71499e-07	CPT1A
1.19731e-11	0.223881	3.77546e-07	TFG
1.20335e-11	0.142953	3.79452e-07	LRRFIP2
1.27482e-11	0.17143	4.0199e-07	LRIG2
1.27633e-11	0.216336	4.02466e-07	TOP2B
1.27733e-11	0.150202	4.02781e-07	PDS5A
1.32013e-11	0.166749	4.16275e-07	GPATCH2L
1.33632e-11	0.274426	4.21383e-07	INTS8
1.39325e-11	-0.587672	4.39332e-07	LINC01871
1.40921e-11	0.170905	4.44367e-07	JAKMIP2
1.4327e-11	0.228318	4.51772e-07	TNS1
1.4395e-11	0.14175	4.53918e-07	SH3KBP1
1.45336e-11	0.18022	4.58288e-07	ADD3
1.45772e-11	0.188756	4.59661e-07	ABCB7
1.48225e-11	0.23087	4.67399e-07	MAP2K6
1.48251e-11	0.196788	4.67481e-07	APC
1.48588e-11	0.167657	4.68542e-07	CCDC88A
1.50128e-11	0.299099	4.73397e-07	PAPSS1
1.53153e-11	0.142592	4.82937e-07	MAP3K3
1.54222e-11	0.211102	4.86307e-07	BICD1
1.56391e-11	0.219557	4.93148e-07	MCM3AP
1.57958e-11	0.158339	4.98089e-07	EIF4E3
1.63799e-11	0.208812	5.16507e-07	DOPEY1
1.63914e-11	0.251293	5.16871e-07	ZNF780B
1.64599e-11	0.172382	5.1903e-07	ARMC8
1.65736e-11	0.109322	5.22615e-07	CDC14A
1.66502e-11	0.156127	5.25032e-07	CHIC2
1.67271e-11	0.145913	5.27454e-07	EFR3A
1.69128e-11	0.145269	5.3331e-07	CUL5
1.69644e-11	0.197748	5.34937e-07	MYO18A
1.76333e-11	0.171264	5.56031e-07	PDCD6IP
1.76643e-11	0.216587	5.57007e-07	SGPP1
1.79179e-11	0.190138	5.65006e-07	AFTPH
1.79215e-11	0.205842	5.65118e-07	HCP5
1.82412e-11	0.202544	5.75201e-07	VTA1
1.93693e-11	0.209866	6.10771e-07	BRWD3
1.94907e-11	0.172207	6.146e-07	SLC25A13
1.99067e-11	0.155762	6.27717e-07	ZNF91
2.0018e-11	0.174507	6.31226e-07	PAPD5
2.0165e-11	0.223296	6.35864e-07	HLTF
2.03033e-11	-0.396272	6.40225e-07	ABCA3
2.07877e-11	0.174317	6.555e-07	NHLRC3
2.12604e-11	0.1807	6.70406e-07	MLLT6
2.17453e-11	0.147445	6.85696e-07	LINC01004
2.27984e-11	0.177001	7.18903e-07	DHX15
2.29806e-11	0.255889	7.24646e-07	ANXA4
2.31317e-11	0.211077	7.29411e-07	CAND1
2.39741e-11	-0.533242	7.55977e-07	LRP1B
2.42314e-11	0.180311	7.64088e-07	CEP128
2.48849e-11	0.181108	7.84697e-07	WDR26
2.52859e-11	0.136149	7.97341e-07	UBE3A
2.55327e-11	-0.603815	8.05122e-07	GMFG
2.56953e-11	0.163893	8.10251e-07	LANCL1
2.66983e-11	0.132858	8.41877e-07	NEGR1
2.70061e-11	0.174692	8.51584e-07	STAT5B
2.71396e-11	0.186251	8.55793e-07	ADAM17
2.72579e-11	0.209631	8.59525e-07	SNHG6
2.76507e-11	0.185973	8.7191e-07	ZFAND6
2.86496e-11	0.120612	9.03409e-07	RHOH
2.92747e-11	0.250791	9.23119e-07	MTX2
2.97692e-11	0.210814	9.38712e-07	PIGL
2.99103e-11	0.169364	9.43161e-07	MIB1
3.04548e-11	0.218428	9.60333e-07	TSPOAP1-AS1
3.14054e-11	-0.60385	9.90306e-07	PSMA7
3.14713e-11	0.199667	9.92384e-07	MGST1
3.162e-11	0.183749	9.97074e-07	SMAD4
3.18847e-11	0.255129	1.00542e-06	PSTPIP1
3.20016e-11	0.158289	1.00911e-06	DNAJC3
3.20707e-11	0.178864	1.01129e-06	DENND6A
3.25025e-11	0.218477	1.0249e-06	FO393401.1
3.26818e-11	0.195863	1.03055e-06	NDUFS1
3.272e-11	0.228722	1.03176e-06	FKBP15
3.29659e-11	0.110786	1.03952e-06	RPAP2
3.32544e-11	0.226751	1.04861e-06	GPR155
3.47853e-11	0.212849	1.09688e-06	ITCH
3.52e-11	0.151383	1.10996e-06	RSU1
3.52059e-11	0.196012	1.11015e-06	TRAF3
3.52776e-11	0.156059	1.11241e-06	NCOA7
3.58172e-11	0.120941	1.12942e-06	BACH2
3.64961e-11	0.26689	1.15083e-06	DNHD1
3.65559e-11	-0.514094	1.15272e-06	ARPC1B
3.67811e-11	0.201518	1.15982e-06	RNF145
3.68426e-11	0.239352	1.16176e-06	TBCD
3.68718e-11	0.138523	1.16268e-06	ZNF654
3.79235e-11	0.242295	1.19584e-06	RIC8B
3.86125e-11	0.154305	1.21757e-06	LPIN2
3.91137e-11	0.131975	1.23337e-06	PBRM1
3.92371e-11	0.234167	1.23726e-06	NCOR2
3.94715e-11	0.151611	1.24466e-06	APPL2
4.0176e-11	0.202658	1.26687e-06	NRIP1
4.05226e-11	0.174495	1.2778e-06	REPS1
4.15644e-11	0.184215	1.31065e-06	GSE1
4.19668e-11	0.193762	1.32334e-06	TRIM4
4.20892e-11	0.222265	1.3272e-06	UBAP2L
4.21223e-11	0.185501	1.32824e-06	PCNX4
4.37038e-11	0.232367	1.37811e-06	CSK
4.57488e-11	0.143956	1.4426e-06	PPFIA1
4.57797e-11	0.282453	1.44357e-06	NAV2
4.72919e-11	0.12438	1.49126e-06	MARCH6
4.83994e-11	0.230584	1.52618e-06	HSPG2
4.99111e-11	0.150376	1.57385e-06	HIPK2
5.0365e-11	0.221048	1.58816e-06	PSMD1
5.05994e-11	0.234	1.59555e-06	IQSEC1
5.10802e-11	0.205806	1.61071e-06	SLF2
5.13292e-11	0.148106	1.61856e-06	PTBP3
5.172e-11	0.177142	1.63089e-06	CCDC93
5.24178e-11	0.211368	1.65289e-06	AC008770.1
5.43574e-11	0.244181	1.71405e-06	DNAJC24
5.45769e-11	0.309969	1.72097e-06	FRMD4B
5.45975e-11	0.192123	1.72162e-06	NME7
5.57909e-11	0.180091	1.75925e-06	CARNMT1
5.58962e-11	0.153564	1.76257e-06	SUSD6
5.60222e-11	0.190677	1.76655e-06	MRPS31
5.68037e-11	-0.545376	1.79119e-06	SF3B2
5.74177e-11	0.144077	1.81055e-06	ZMYM5
5.86975e-11	0.214644	1.85091e-06	WDTC1
5.91556e-11	0.161033	1.86535e-06	CAPZB
6.00959e-11	0.189433	1.895e-06	MVB12B
6.07394e-11	-0.56898	1.91529e-06	AP000311.1
6.0926e-11	0.225646	1.92118e-06	GALK2
6.26622e-11	0.17933	1.97593e-06	KIZ
6.42445e-11	0.182276	2.02582e-06	FMNL1
6.6485e-11	0.174997	2.09647e-06	PCGF5
6.65109e-11	0.244764	2.09729e-06	HACD4
6.69635e-11	0.229897	2.11156e-06	SVEP1
6.7135e-11	0.127329	2.11697e-06	MIGA1
6.83691e-11	0.119326	2.15588e-06	KDM5A
6.86662e-11	0.144745	2.16525e-06	CYTH1
7.12004e-11	0.177387	2.24516e-06	PTER
7.16567e-11	0.138326	2.25955e-06	STRN
7.17434e-11	0.145648	2.26229e-06	ANKRD11
7.2825e-11	0.221833	2.29639e-06	TBXAS1
7.46272e-11	0.19763	2.35322e-06	APPL1
7.55325e-11	0.210618	2.38177e-06	EFL1
7.59461e-11	0.16729	2.39481e-06	RNF216
7.64443e-11	0.164986	2.41052e-06	KPNA1
7.72761e-11	0.230597	2.43675e-06	ZNF248
7.77571e-11	0.235756	2.45192e-06	AP2A2
7.88959e-11	0.197171	2.48782e-06	KIF16B
8.03252e-11	0.15923	2.53289e-06	PPP2R5A
8.32508e-11	0.148933	2.62515e-06	HECTD1
8.50269e-11	0.136608	2.68115e-06	TRPC4AP
8.51811e-11	0.20752	2.68602e-06	SNX24
8.60179e-11	0.191145	2.7124e-06	KIF21A
8.6054e-11	-0.555666	2.71354e-06	ZBTB16
8.6257e-11	0.232634	2.71994e-06	SIPA1L3
8.6441e-11	0.222429	2.72574e-06	RAB27A
8.70119e-11	0.215674	2.74375e-06	UBE2D2
8.75813e-11	0.118601	2.7617e-06	REV3L
8.78236e-11	0.0780121	2.76934e-06	RFX3
8.84284e-11	0.214491	2.78841e-06	ANAPC10
8.97438e-11	0.174491	2.82989e-06	MYSM1
8.98927e-11	0.193562	2.83459e-06	ATP2A2
9.03109e-11	0.195788	2.84777e-06	ARHGEF2
9.1236e-11	0.145755	2.87694e-06	NAA15
9.18021e-11	0.184906	2.89479e-06	MAPK1
9.21118e-11	0.286473	2.90456e-06	SLF1
9.30643e-11	0.39265	2.9346e-06	KCNQ5
9.57242e-11	0.221953	3.01847e-06	PDHX
9.65883e-11	0.215238	3.04572e-06	KDM2B
1.01621e-10	0.108341	3.20441e-06	GIT2
1.02177e-10	0.142187	3.22195e-06	NFX1
1.0407e-10	0.22089	3.28165e-06	ANAPC4
1.06594e-10	0.226815	3.36122e-06	TFB1M
1.0814e-10	0.189438	3.40999e-06	FAM120A
1.09839e-10	0.143573	3.46354e-06	GMPS
1.1114e-10	0.158975	3.50458e-06	POLK
1.12976e-10	0.167854	3.56247e-06	TESPA1
1.13064e-10	0.144286	3.56523e-06	PUM3
1.16552e-10	0.25343	3.67522e-06	DCP1B
1.17024e-10	0.128001	3.69011e-06	KAT2B
1.17887e-10	0.185677	3.71734e-06	CDC16
1.18863e-10	0.143608	3.7481e-06	ARNTL
1.20538e-10	0.154992	3.80093e-06	TTC12
1.21538e-10	0.216757	3.83245e-06	ZNF518A
1.23086e-10	0.137186	3.88128e-06	TMEM161B
1.245e-10	0.209843	3.92586e-06	PIGF
1.29204e-10	0.195482	4.0742e-06	SLC25A26
1.29575e-10	-0.57866	4.08589e-06	FXYD5
1.29647e-10	0.196626	4.08817e-06	C20orf196
1.31685e-10	0.190957	4.15241e-06	ERO1A
1.32108e-10	0.187355	4.16576e-06	TMEM87B
1.32237e-10	0.194036	4.16983e-06	SLC16A1-AS1
1.32378e-10	0.134143	4.17428e-06	NRF1
1.36982e-10	0.14811	4.31946e-06	TTLL5
1.37907e-10	0.116739	4.34862e-06	UPF2
1.42375e-10	0.19799	4.48952e-06	UGGT1
1.43472e-10	0.173314	4.5241e-06	ZNF160
1.48004e-10	0.167811	4.66701e-06	EDEM1
1.4857e-10	0.19796	4.68487e-06	CHD7
1.49818e-10	0.153746	4.72422e-06	AP4E1
1.5132e-10	0.213085	4.77158e-06	GANC
1.53267e-10	0.10404	4.83298e-06	LUC7L3
1.55117e-10	0.259044	4.8913e-06	BMPR1A
1.56672e-10	0.200928	4.94033e-06	AFF4
1.70194e-10	0.253225	5.36673e-06	FNIP2
1.72412e-10	0.137641	5.43667e-06	FBXO11
1.7301e-10	0.262775	5.45551e-06	MPP6
1.73264e-10	0.231807	5.46354e-06	MTA3
1.74423e-10	0.175909	5.50007e-06	TBC1D2B
1.7524e-10	0.238129	5.52583e-06	PAPD7
1.79734e-10	0.190508	5.66755e-06	EXT2
1.8144e-10	-0.697378	5.72135e-06	MT-ND4L
1.8431e-10	0.102062	5.81185e-06	DNAJB14
1.85265e-10	0.24178	5.84196e-06	KLHDC1
1.85421e-10	0.110224	5.84688e-06	OGDH
1.88722e-10	0.200564	5.95097e-06	DGCR2
1.92107e-10	0.223069	6.05771e-06	CHIC1
1.93808e-10	0.20658	6.11135e-06	TMEM259
1.93812e-10	0.158277	6.11147e-06	ANKRD13D
1.99534e-10	0.195509	6.29191e-06	ZNF254
2.01003e-10	0.206789	6.33822e-06	MICAL3
2.07436e-10	0.190731	6.54108e-06	LPL
2.12099e-10	0.169865	6.6881e-06	MSL2
2.12988e-10	0.0683311	6.71615e-06	MARF1
2.13366e-10	0.172316	6.72807e-06	WASHC5
2.1364e-10	0.26334	6.7367e-06	AL731577.2
2.14634e-10	0.163687	6.76805e-06	CEP170
2.15357e-10	0.185376	6.79085e-06	IL4R
2.17536e-10	0.127464	6.85956e-06	RAB14
2.17668e-10	0.224564	6.86371e-06	PPP4R1
2.18905e-10	0.190556	6.90274e-06	APOE
2.2412e-10	0.161938	7.06719e-06	CEP290
2.30606e-10	-0.549167	7.27171e-06	SNX6
2.31425e-10	0.198029	7.29751e-06	RNF214
2.33505e-10	0.203773	7.36312e-06	SNX27
2.35612e-10	0.157174	7.42954e-06	CATSPERB
2.3581e-10	0.203254	7.43581e-06	MMS22L
2.37493e-10	0.164216	7.48887e-06	PHYKPL
2.37602e-10	0.235908	7.49232e-06	ZRANB3
2.40243e-10	0.116903	7.57557e-06	DMD
2.46552e-10	0.230597	7.77452e-06	CHD3
2.48276e-10	0.200203	7.8289e-06	TMEM260
2.49249e-10	0.120834	7.85958e-06	PDE8A
2.57116e-10	0.211467	8.10764e-06	NARS2
2.61462e-10	-0.517205	8.24469e-06	PPM1G
2.65705e-10	-0.493601	8.37847e-06	UBXN1
2.66592e-10	0.163524	8.40644e-06	TRIM38
2.68129e-10	0.192516	8.45492e-06	GBF1
2.68748e-10	0.233298	8.47445e-06	NBEAL2
[truncated: 2,049 more rows]
