# Supplementary material for: Lack of p38 activation in T cells increases IL-35 and protects against obesity by promoting thermogenesis
Source: EMBO Rep. 2024 May 10;25(6):11. doi: 10.1038/s44319-024-00149-y (PMC11169359; doi:10.1038/s44319-024-00149-y)
Supplement: Supplementary file 3 — Dataset EV2 [file 44319_2024_149_MOESM3_ESM.xlsx]

## Sheet: Treg_adipose_tissue
Dataset EV2. Differentially expressed genes in human white adipose tissue Treg subcluster in obese (BMI 30-50 kg/m2) versus non-obese (BMI 20-30 kg/m2) subjects.
BMI 30-50 vs 20-30
p_val	avg_log2FC	Gene
2.57e-05	-1.65431	AC010976.1
4.11e-05	1.67017	SLC9A9
6.43e-05	2.15393	COL3A1
0.000128	1.20244	RAP1A
0.000142	-1.36551	PTPN12
0.00017	1.72972	ASXL1
0.000174	-1.17838	SLFNL1-AS1
0.000228	-1.32952	JUN
0.000248	1.53313	BCL2
0.000267	-2.12235	AC010609.1
0.000268	-1.19759	FAM162A
0.000331	-0.668385	AC010997.3
0.000331	-0.725417	AC013640.1
0.000331	-1.01856	AL591368.1
0.000331	-0.658886	ELMO1-AS1
0.000331	-0.439338	FAM153A
0.000331	-0.66088	MEG8
0.000331	-1.58624	MTRNR2L8
0.000331	-0.759873	SHISA6
0.000339	-2.37488	RPL23
0.000407	1.37975	SERINC1
0.000411	-1.51219	EAPP
0.000423	-1.27643	NCL
0.000437	-1.23405	NR1H2
0.000455	1.0208	PNISR
0.000494	1.67885	NCALD
0.000519	1.51456	Z98749.3
0.000728	1.52823	COL1A2
0.00081	1.88428	PPP2R2B
0.000817	-2.65069	LINC00486
0.000835	1.06246	ZCCHC7
0.000951	-2.16256	MTRNR2L12
0.000958	1.48098	RHBDD1
0.00118398	0.855614	WDR33
0.00122858	1.17256	LPXN
0.00129996	-1.33745	TOMM7
0.00141223	1.0228	MIR4435-2HG
0.00175319	0.911479	ARID1B
0.0018923	-0.711662	BRI3
0.00206991	-1.08897	AL049840.1
0.00217599	-0.828706	AC092574.2
0.00218047	1.32539	PPP2R5E
0.00239861	1.37451	ACSL4
0.00243765	1.30432	CCNY
0.00252481	-0.694551	RNF126
0.00257002	0.829149	FAM214A
0.00264171	1.2022	PCNP
0.00268845	0.809252	ATP11B
0.00289697	-1.56981	MGAT4A
0.00321409	1.18792	CEPT1
0.00326025	-1.11031	RPL3
0.00329863	1.20656	CD58
0.00346852	1.12607	GPHN
0.00363716	1.16148	KAT2B
0.00367054	0.921874	SGMS1
0.00370738	-0.806051	ATXN7L3
0.00370738	-1.15565	CP
0.00370738	-0.924422	NKAIN2
0.00370738	-0.766315	RTN1
0.00370738	-1.14828	TFPI
0.00370738	-0.668608	ZNF341
0.00370738	-0.733125	ZNF419
0.00388272	-1.7544	TPT1
0.00392777	-0.643458	AL365203.3
0.00392777	-0.784018	CDH23
0.00392777	-0.727604	INPP5K
0.00392777	-0.750789	MET
0.00392777	-0.750748	SLC26A5
0.0039415	-1.3882	RPL37A
0.0039477	1.02552	MEF2A
0.00400899	1.14887	MAP4K3
0.00411823	-1.67856	RPS27A
0.00440462	-0.361759	ACMSD
0.00440462	-0.374897	AP000919.3
0.00444722	1.28159	SPARC
0.00458375	0.642327	MAN1A2
0.00472781	1.28876	ALMS1
0.00492426	-1.34082	LARP1B
0.00508925	0.627871	DLEU2
0.00510922	1.20979	TIGIT
0.00540628	0.957489	CDK5RAP2
0.00541036	0.612965	ITFG1
0.00563478	0.597209	DIP2A
0.00578453	0.812609	DDX6
0.00586117	1.11105	CDK17
0.00591368	0.891048	WDR70
0.00598879	1.32127	PCDH9
0.00617495	-1.46121	CD52
0.00637033	1.12603	ITPR1
0.00661111	1.16056	ZC2HC1A
0.00677557	0.584675	NEAT1
0.00688752	1.13676	TTC7A
0.00690008	-1.37328	POGLUT1
0.0069469	0.734733	CD247
0.00703925	0.953701	GOLGA8B
0.0071089	0.945754	HEATR5B
0.00715871	1.16045	SEL1L3
0.00718136	0.734709	MYO5A
0.00721625	0.691457	PTPRJ
0.00733994	-0.822885	WASHC2C
0.00741736	0.93283	ASCC3
0.00748628	-0.841293	SLCO3A1
0.00751359	0.705997	TRPM7
0.00772279	0.692535	LPP
0.00779543	-0.566046	AC003681.1
0.00779543	-0.979933	SIRT2
0.00785784	0.968445	TBC1D4
0.00815749	0.730242	WDR7
0.00830994	0.954474	ACP6
0.00830994	1.04745	EP400
0.00830994	1.08118	SAE1
0.00830994	1.0484	TTC27
0.00831243	1.38237	CRADD
0.00849607	-0.700677	CFLAR
0.00895851	-0.894411	AL357153.2
0.00910382	-0.775892	B2M
0.00915925	1.21526	EMSY
0.00918792	0.932422	YEATS2
0.00919766	0.954538	SHOC2
0.00928835	-0.908896	TTC19
0.00934286	1.04295	MON2
0.00937279	1.24091	ICOS
0.00941446	1.14009	ATRN
0.00955551	-1.1826	DPEP2
0.00959222	-0.584324	AC008878.3
0.00970517	0.95625	LCP1
0.00996335	-0.687297	AL360091.3
0.0099915	0.83008	MEF2D
0.0099915	1.01735	SYMPK
0.0101214	-0.799033	RPLP1
0.0101606	0.696318	TOX
0.0102137	1.02618	CTLA4
0.0102585	0.862322	SCFD1
0.0104861	0.938002	ADAM10
0.010597	0.909489	R3HDM2
0.0110208	-0.985917	PARP8
0.0110667	-1.20998	HLA-C
0.0112101	-0.334581	AC090772.1
0.0112175	0.74956	CTNNB1
0.0112187	0.931571	CTSB
0.0113674	0.611271	ZCCHC11
0.0114458	0.939063	MAGI1
0.0114832	1.07556	LUZP1
0.0115226	-1.02211	FOS
0.0117079	0.738544	NEMF
0.0117236	1.12334	KIF20B
0.0119924	1.01039	HIP1
0.0119924	1.03811	INTS6L
0.0119924	1.07708	ITGAV
0.0119924	0.940137	LINC01237
0.0119924	0.998967	PACSIN2
0.0119924	0.94175	SERBP1
0.0119924	0.88271	SLX4IP
0.0122426	0.873146	NEDD9
0.012248	0.700384	MGEA5
0.0123105	1.04513	KMT5B
0.0125104	-1.15707	KANK1
0.012679	0.350982	SPEN
0.0127805	0.769127	ADD1
0.0130571	0.856378	ARID2
0.0131054	0.977988	PDS5B
0.0132588	0.721662	TNFAIP8
0.0135122	0.773205	STAG1
0.0135661	-1.28464	CLINT1
0.0138131	1.007	OXCT1
0.0138133	0.938216	ICE2
0.0139674	0.779703	MLLT3
0.0141954	1.20245	NLK
0.0143185	0.741441	RFWD2
0.0143701	1.00123	CDKN1B
0.0143701	0.877487	EML2
0.0143701	0.908119	SCAF4
0.0143995	1.19728	DICER1
0.0146031	-0.967473	MTFR1
0.0147102	1.18197	COL1A1
0.0149447	-1.24135	PPP1R7
0.0149743	0.755675	HNRNPLL
0.0150494	1.08868	COL6A1
0.015239	0.671198	WSB1
0.0152806	1.07712	SPAST
0.0153052	0.991588	BMP2K
0.0154541	1.08572	C2CD5
0.0154823	0.700144	FARS2
0.0155615	-0.0348464	LCOR
0.0159046	0.914037	ATE1
0.0159722	-0.607793	DPH5
0.0159722	-0.849756	IGSF8
0.0159722	-0.764297	LYSMD2
0.0159722	-0.702956	SUOX
0.0159722	-0.856688	TTC9
0.0161501	-1.42808	FKBP5
0.0163919	-0.779643	MUM1
0.0164046	0.91638	TDRD3
0.0164221	0.521363	MBNL1
0.0164625	0.793832	STN1
0.0165166	1.17551	SKAP2
0.016699	-0.629195	AC055811.1
0.016699	-0.737874	AC098850.4
0.016699	-0.848348	ADGRL4
0.0167825	1.15338	GBE1
0.0167934	1.2688	CMSS1
0.0168288	0.755251	FUT8
0.0168576	-1.38197	RPS20
0.016951	0.634796	SH3KBP1
0.0169724	-1.24815	AC013394.1
0.017072	-0.722166	SELENOK
0.0171919	0.940711	AC009690.1
0.0171919	0.884293	MOB1A
0.0171919	0.984887	OTUD6B
0.0171919	0.802346	TAMM41
0.017221	0.944466	SLK
0.0172324	0.610808	RIPOR2
0.0174238	-0.905466	TMEM179B
0.0174546	-0.947791	AC006064.2
0.0174546	-0.907723	AC015923.1
0.0174546	-0.756619	AC073569.2
0.0174546	-1.03475	GZMA
0.0179608	-0.78828	EPB41L3
0.0180407	1.39011	DLG2
0.0182117	-0.827593	EVI2B
0.0182117	-0.942348	LINC02237
0.0182117	-1.08894	TCEAL4
0.0182401	-0.205987	PXDNL
0.0182401	-0.591719	SLC43A2
0.0182401	-0.48214	UGDH
0.0182401	-0.643271	YIF1A
0.0184183	0.645376	LRBA
0.0185122	-1.04822	AL109930.1
0.0186318	0.839304	YTHDF3
0.0187065	0.48218	TET2
0.0187827	0.974166	DOPEY2
0.0188518	-0.986723	ZRANB1
0.0188564	0.322293	PRPF4B
0.0189999	0.743219	AP1G1
0.0189999	0.754449	DPY19L1
0.0190208	0.925407	PAXBP1
0.0191647	3.61823	HBB
0.0192119	0.620464	PICALM
0.0193393	0.838713	CYTOR
0.0193744	0.584162	FAM193A
0.019458	0.90695	PIK3C3
0.0195295	-0.763025	AC109587.1
0.0195295	-0.970379	KCNIP4
0.0197552	0.64262	MED4
0.0197552	0.720306	MGST1
0.0199043	-0.315548	ALAS1
0.0203473	1.01417	PIGL
0.0203834	-0.743418	AC090772.2
0.0205026	-1.10202	OPRM1
0.0205369	0.931505	AL365273.2
0.0205369	0.699793	ATP6V1E1
0.0205369	0.752554	CNOT6
0.0205369	0.822558	DERL1
0.0205369	0.821087	GRAMD1B
0.0205369	1.01322	ICA1
0.0205369	0.717812	KANSL3
0.0205369	0.798578	PRKCI
0.0205457	0.957481	EXOC1
0.0206092	0.819765	TNRC6A
0.0207557	1.03602	GAPVD1
0.0207851	-0.19124	SSH3
0.0208038	-0.769205	CCDC66
0.0208689	-0.650503	IGFBP3
0.0209116	0.621217	FBXL20
0.0211622	0.895884	FGD3
0.0211713	0.896216	2011-09-01
0.0211713	0.778259	YY1AP1
0.0212864	0.803901	UBXN7
0.02151	-1.34972	RBBP6
0.0215743	0.699601	ANTXR2
0.0215942	1.06608	FBLN1
0.0216624	-0.581982	CNDP2
0.0216841	0.986461	MINDY3
0.0217051	1.02125	NOL4L
0.0217054	0.967221	LUM
0.0218693	0.310134	HNRNPD
0.0219899	0.821928	ASXL2
0.0220165	0.821697	ANKS1A
0.0222486	0.811435	CLASP2
0.022387	0.85294	PVT1
0.022417	-0.634526	MYLK
0.0224619	0.801872	KLC1
0.0224915	0.97335	STAM2
0.0227754	0.663855	UBR5
0.0228517	-1.33979	B4GALT1
0.0229085	0.594845	MAPK14
0.0229609	1.23355	TGFBR1
0.022995	-0.946982	BIRC2
0.0230385	0.896201	JMJD1C
0.0230954	0.524054	PLCL1
0.0233044	0.8812	YAF2
0.0233293	0.917407	N4BP1
0.0233543	0.889408	TMBIM6
0.023709	0.805571	LEMD3
0.0237415	0.780722	FANK1
0.0237415	0.883247	RC3H1
0.0237749	-0.720479	NUS1
0.0237749	-0.90074	PAIP1
0.024179	-0.452791	CASC19
0.0243049	0.844292	GNAQ
0.0243974	0.637047	WDPCP
0.0244983	0.878883	ARHGAP35
0.0244983	0.939127	CRK
0.0244983	0.831211	ELMOD2
0.0244983	0.862457	JMY
0.0244983	0.900423	PLXDC2
0.0244983	0.914869	SERPING1
0.0244983	0.914054	SPOPL
0.0244983	0.839202	WBP2NL
0.0244983	0.853392	ZFPM2
0.0244983	0.821676	ZNF573
0.024619	1.12651	COL6A2
0.0248459	0.567948	UGP2
0.0249773	1.00656	IMMP2L
0.0249873	0.76903	AKAP11
0.0249999	1.06589	CPQ
0.0250209	-1.08936	SNRK
0.0250373	0.878967	ATR
0.0253946	0.912913	AC004687.1
0.0256055	0.768583	PCYT1A
0.0256957	-0.9497	LSM6
0.025829	0.803876	CD36
0.0260834	0.676825	ATXN7
0.026243	0.870971	HSP90AA1
0.026243	0.77061	SP140L
0.0266197	0.480572	CBFB
0.0266197	0.880526	CD63
0.0269366	0.721207	CCDC91
0.0272701	0.603577	MED27
0.0272701	0.654182	PPFIA1
0.027561	0.787765	PIK3CD
0.0276812	0.878923	TRAM1
0.0277674	-0.877132	RNF111
0.0277965	0.606765	LARP4
0.0277965	0.260647	NVL
0.02785	0.842956	TAF3
0.0279593	0.733458	NFAT5
0.0280342	0.862725	EPM2AIP1
0.0282507	0.597309	PUM3
0.0283317	0.368471	PCED1B-AS1
0.0283632	-1.24433	DSCR3
0.0283632	-1.06701	HAGH
0.0283723	0.867204	UBASH3B
0.0284908	0.791299	ARID5B
0.028645	-1.51091	PABPC1
0.0287193	0.214476	TTN
0.0287725	0.874561	LCLAT1
0.028837	0.912858	TNRC6C
0.02891	0.692438	MAP2K1
0.0291856	0.796657	ABI3BP
0.0291856	0.851277	CCNG2
0.0291856	0.807276	HAT1
0.0291856	0.892726	KIF16B
0.0292525	0.516994	LRRFIP2
0.0293319	0.973849	ENOX2
0.0293963	0.750742	TMC8
0.0296059	0.471162	PHACTR2
0.0299006	0.796137	ZBTB20-AS1
0.0303649	0.71914	ZZZ3
0.0304728	0.933713	DIDO1
0.0304742	0.588357	MRE11
0.0304787	0.779108	RNMT
0.0304882	-1.16614	RPSA
0.0306575	0.837931	PIK3CB
0.0308776	0.260125	SCFD2
0.0309962	0.800928	SUCLG2
0.0310479	-0.936495	PRRC2C
0.0311403	0.971589	VAV3
0.0315111	0.865176	LTN1
0.0316639	0.629159	SFXN1
0.0318411	0.223165	FAM172A
0.0320219	1.04808	SUPT3H
0.032192	0.57519	STAM
0.0322278	-1.71774	SDCBP
0.0323394	-0.889576	BMPR1A
0.0325259	0.644605	ELF2
0.0325823	0.78966	BABAM2
0.0326219	0.875073	OSBPL3
0.0326372	0.761629	EXOC4
0.0327339	-0.846394	ANO6
0.0327691	0.685655	C20orf194
0.0329604	-0.10294	IWS1
0.0330829	0.719297	TAOK3
0.0331767	-0.987403	AP001011.1
0.0332425	-0.789725	VTA1
0.0334565	0.46818	JAZF1
0.0335156	0.535107	FOXP3
0.0335258	0.0349976	KMT2C
0.0337815	0.6631	LINC01184
0.0338217	0.88823	SERGEF
0.0338908	0.860037	KIF13B
0.0339041	-0.999859	AC010260.1
0.0340287	0.62372	GNB1
0.0342338	-1.32154	RPS28
0.0343874	0.757031	MAF
0.0347283	0.750525	AC021188.1
0.0347283	0.667999	APLF
0.0347283	1.29675	C3
0.0347283	0.647263	COL5A2
0.0347283	1.02792	CYBRD1
0.0347283	0.828612	GANC
0.0347283	0.720377	IPO7
0.0347283	0.636834	MFAP3
0.0347283	0.734295	MTX2
0.0347283	0.812952	NHLRC3
0.0347283	0.637224	PARP1
0.0347283	1.11319	RAP2C-AS1
0.0347283	0.930118	SMARCE1
0.0347283	1.0024	SUDS3
0.0347283	0.726563	TMEM33
0.0347283	0.755553	TOR1AIP1
0.0347283	0.715903	TTC28-AS1
0.0347283	0.56709	TXNDC15
0.0347283	0.806469	XPNPEP3
0.0347283	1.12671	ZDHHC14
0.035114	0.692669	TMEM165
0.0351142	1.10857	INVS
0.035278	0.18971	NUFIP2
0.0352916	-0.908765	ZNF487
0.0354066	-1.00157	MAX
0.0354066	0.589422	FOXN3
0.035913	0.512457	FYB1
0.0361118	0.887382	RPS6KC1
0.0363771	-0.727051	MTIF2
0.0365187	0.666893	TMOD3
0.0369441	0.873222	KIAA0586
0.0370104	0.789442	PTK2B
0.0371302	0.98255	C10orf76
0.0373862	0.391609	LMBR1
0.0374623	0.649048	NUP98
0.037491	-0.931551	APOBEC3G
0.037655	-0.884489	ANKRD49
0.037655	-0.991442	TFDP2
0.0379547	0.945196	NT5DC1
0.0380209	-1.39081	PDCD7
0.0381279	0.6333	FRS2
0.0382481	0.568359	CYP20A1
0.0382888	0.00197952	FTL
0.0385348	-0.855925	AC023389.1
0.0385752	0.823042	FAM192A
0.0386859	0.84287	KDM5B
0.0388296	0.562826	MAPK1
0.0388503	0.711233	GLRX
0.0388503	0.642544	PRKAR2A
0.038954	0.526638	TULP4
0.0392483	0.856312	SREK1
0.0392869	0.358687	DOCK11
0.0392894	1.03044	DCAF10
0.0394139	0.432811	TCF12
0.0394291	0.776948	CDC16
0.0394296	0.5994	TET3
0.0395843	0.195132	DHRS7B
0.0395843	0.379648	TBRG1
0.039806	-0.720576	AP000919.2
0.039806	-0.885537	FOSB
0.039806	-1.18066	KLRG1
0.039806	-0.849904	NADK
0.039806	-0.69846	SLC35E1
0.0398598	0.939991	EXOC6B
0.0400268	-0.2293	MALAT1
0.0403461	0.770428	SEC11A
0.0409464	-0.519898	HLA-B
0.0409631	0.407519	SLFN12L
0.0409856	0.856762	SMYD3
0.0410082	-0.647131	SPATA13
0.0411233	0.113508	THADA
0.0412046	0.986367	GBP2
0.0412046	0.462439	VPS54
0.0412212	0.701936	HELZ
0.0412795	0.735846	APPL1
0.0412795	0.583191	ARHGAP9
0.0412795	0.732766	ATG14
0.0412795	0.655593	CREBL2
0.0412795	0.733018	ERCC6
0.0412795	0.584938	FMNL3
0.0412795	0.870223	INTS4
0.0412795	0.568568	NIPA1
0.0412795	0.808597	SUCLA2
0.0412795	0.710758	TPGS2
0.0412795	0.744269	WDTC1
0.0412795	0.699423	ZMIZ1
0.0412795	0.644611	ZNF519
0.0416424	-0.837831	SMAD3
0.0418623	0.945368	DARS
0.0419954	0.709072	CCDC18-AS1
0.0420527	0.541084	CLTC
0.0421977	0.481507	NUMB
0.0422411	-0.528581	DNAJA1
0.0422411	-0.557766	MFGE8
0.0425109	-0.974253	AC025188.1
0.0425109	-0.78502	COG8
0.0425109	-0.519008	FOXM1
0.0425109	-0.645957	NAPRT
0.0425109	-0.505356	PIAS3
0.0425109	-1.10088	RPL39
0.0425109	-1.04335	SPCS1
0.0432008	0.46113	HUWE1
0.0435052	-0.647136	EEF1AKMT1
0.0435618	0.612807	NME7
0.0436986	0.54797	HIVEP1
0.0440092	0.868642	DYNC1I2
0.0440173	0.820493	RBL1
0.0440549	-0.704458	NFXL1
0.0440549	-0.641717	RPAP1
0.0440549	-0.805605	ST6GALNAC6
0.0441471	0.696047	ITGB3BP
0.0441471	0.630631	PDLIM5
0.0443584	0.809484	AGO3
0.0443676	0.53127	CCNL1
0.0444425	0.791402	KRCC1
0.0446095	-0.569749	EFR3A
0.0446911	0.760313	CACNA2D1
0.0447297	0.75938	CSDE1
0.0448544	0.714902	CWF19L2
0.0451246	0.380318	NKTR
0.0451877	0.777273	PRKDC
0.045407	-1.01623	MRPL19
0.0454524	0.670454	DOPEY1
0.0456316	0.645218	NOL7
0.0456459	-0.603053	ADGRL3
0.0456459	-0.695398	ARCN1
0.0456459	-0.945758	HIST1H4C
0.0456459	-0.639617	ZDHHC16
0.0458221	0.569747	CMTM6
0.0459461	-0.895342	ATP8B1
0.0461294	-0.549958	ZFY
0.0461865	0.911771	SCP2
0.0462549	0.617617	MIR181A1HG
0.0463884	0.673376	QKI
0.0465005	0.67548	CLASRP
0.0470794	1.46704	CADM1
0.0470799	0.849258	NINJ2
0.0470799	0.777269	SYNE3
0.0471487	0.759824	ILF3
0.0472851	-0.630432	CHRM3
0.0472851	-0.728242	SORBS3
0.0472851	-0.724206	TRAPPC2L
0.0472851	-0.660998	TYSND1
0.0472851	-0.473244	ZNF182
0.0473217	0.876847	GNG2
0.0476042	0.656237	CFDP1
0.0479244	0.807492	RAB28
0.048079	0.562043	ASPH
0.0481022	-0.780172	KIAA0319L
0.0483981	0.644767	PLEKHG1
0.0486076	0.636769	DNAJC1
0.0486408	0.666652	FNDC3B
0.0488857	-0.411557	PTGER4
0.0488857	-0.397917	UBE2D1
0.0489105	0.700184	TMED8
0.0489735	-0.489826	ADAM8
0.0489735	-0.217846	AL137025.1
0.049021	0.830458	AC002066.1
0.049021	0.618331	ALG5
0.049021	0.530505	AP1M1
0.049021	0.691967	ARFGAP3
0.049021	0.710302	ARL5A
0.049021	0.523401	C12orf4
0.049021	0.768553	CARNMT1
0.049021	0.648583	EDARADD
0.049021	0.694174	EFEMP1
0.049021	0.655425	EPHX2
0.049021	0.708397	GGA1
0.049021	0.67425	GTF3A
0.049021	0.735712	HLA-DPB1
0.049021	0.601076	PDIA6
0.049021	0.557495	PIGC
0.049021	0.637412	ROBO2
0.049021	0.777287	RPIA
0.049021	0.802004	SLC37A3
0.049021	0.802729	SVIL-AS1
0.049021	0.74288	TXLNG
0.049021	0.871973	UBN1
0.049021	0.725668	YPEL3
0.049021	0.608631	ZCCHC17
0.0494809	0.530775	HIBCH
0.0495302	-0.852292	NDUFV3
0.0496148	0.841462	PRKCQ
0.049821	0.633576	GPATCH2
0.049821	0.625063	STRN
0.0498479	-1.15857	COPB1
0.0501538	0.614989	ABI1
0.0502196	0.60652	PCM1
0.050297	0.586828	DECR1
0.0503782	0.181915	FBXO11
0.050411	0.55388	TRAK1
0.0506885	0.728197	STK39
0.0507123	-0.256174	AL669831.5
0.0508453	-0.887419	CLOCK
0.0508629	0.13806	OTULIN
0.0512175	0.664377	PSME4
0.0512635	0.708999	ZNF107
0.051768	0.718363	PMS1
0.0519446	0.592595	CCDC14
0.0519901	-0.809806	RPLP0
0.0520111	0.542023	ERCC6L2
0.0520111	0.611088	FBXO3
0.0523896	0.613493	ERICH1
0.0525024	-0.334846	UBOX5
0.0528402	0.437364	DCAF6
0.0529721	0.550215	YWHAZ
0.0530049	0.57996	CEP95
0.0531599	-0.0320387	HDAC8
0.0532784	-0.386943	UNC5C
0.0534439	0.752888	GCC2
0.0535	0.928413	PBX3
0.0535578	-0.721458	GGNBP2
0.0538939	0.59309	USP12
0.0539653	0.416196	BUB3
0.05405	0.862081	SMARCAD1
0.0540615	0.521276	RPS6KA5
0.054345	-0.3462	AC092140.1
0.054345	-0.272124	CASC8
0.054345	-0.429907	SNRNP27
0.0547639	0.685318	HELLS
0.0549052	0.794654	CDK6
0.0549603	0.663726	BAZ2B
0.0550745	0.855854	PHF20
0.0554077	-0.59527	ZNF644
0.0554337	-0.744755	USP22
0.0554453	0.627926	CTDSP1
0.0554453	0.836721	MLXIP
0.0557941	0.763984	CEP162
0.0558709	-0.601811	SLC35F2
0.0559112	0.847128	PDE7A
0.0562218	0.396305	IFNAR2
0.0563061	-0.63282	IL17RA
0.0565058	0.785385	PSMF1
0.05652	0.591491	NUTM2B-AS1
0.0568708	0.690871	KCNAB2
0.057217	-0.563305	UBASH3A
0.0573911	0.694911	PHF21A
0.0574025	0.374846	TRAF3
0.0578396	0.823381	UBAP1
0.0579023	0.697966	MKL2
0.057903	0.778745	PKD2
0.0581695	0.549291	AC009948.1
0.0581695	0.651621	ACOT9
0.0581695	0.555162	AP5M1
0.0581695	0.69425	APBB2
0.0581695	0.798697	ARF4
0.0581695	0.509633	ATP5S
0.0581695	0.654876	ATP6AP2
0.0581695	0.602167	CDYL2
0.0581695	0.701393	CLN5
0.0581695	0.720402	DCAF16
0.0581695	0.748798	DPY19L3
0.0581695	0.559774	GRIPAP1
0.0581695	1.25478	KCNQ5
0.0581695	0.579579	KDSR
0.0581695	0.719621	MFSD12
0.0581695	0.791435	MFSD14B
0.0581695	0.558821	MITD1
0.0581695	0.516933	MTRR
0.0581695	0.646411	NCAPD3
0.0581695	0.720016	PARP6
0.0581695	0.786386	PHLPP2
0.0581695	0.580663	PSMD6-AS2
0.0581695	0.646526	RBBP7
0.0581695	0.678895	RNF11
0.0581695	0.575216	SDAD1
0.0581695	0.674619	SDF4
0.0581695	0.567563	SH2D2A
0.0581695	0.538418	SLC7A5
0.0581695	0.488311	SLC9A1
0.0581695	0.65273	TRHDE-AS1
0.0581695	0.757589	TYROBP
0.0581695	0.649656	UBTF
0.0581695	0.716159	ZFYVE26
0.0581773	0.47484	SP3
0.0581924	-0.21162	CNBD2
0.0583403	0.621331	ARHGEF12
0.0585205	0.59956	MALT1
0.0585278	-0.0309844	SEC62
0.0585691	0.765735	CHD6
0.0588165	0.683793	SPAG9
0.0589312	0.683641	ANKRD10
0.058982	0.661083	SGPP2
0.0594606	-0.987546	INTS6
0.0595718	1.05667	SUMF1
0.0596689	0.556261	SLAIN2
0.059789	0.777109	IST1
0.059789	0.83591	TNFRSF9
0.0598157	0.789826	MARK2
0.0599901	-0.478306	CSNK1G2
0.0600164	0.511152	SRSF2
0.0601471	0.686408	TSPAN14
0.0602911	0.59933	PHTF2
0.0603089	0.784265	DENND1A
0.0603195	0.710055	NCK2
0.060644	-1.17639	RALGDS
0.0609479	0.768212	MSI2
0.0610577	-0.820125	CFD
0.0611902	0.555761	ADCY7
0.0611902	0.694714	LINC01239
0.0614636	0.543605	TMEM87B
0.0615682	-0.935821	CAPN1
0.0615682	-0.931247	MZT2A
0.0618574	0.598851	AVL9
0.0620645	0.767111	FBLN2
0.0622744	0.596831	PHKB
0.0623197	0.583958	BARD1
0.0624787	0.558349	ERC1
0.0632156	-0.796304	BIN3
0.0632288	-0.832834	GIMAP7
0.0633585	0.632983	NEK7
0.0634878	0.481174	SLF2
0.0637613	0.55197	ANKMY1
0.063936	0.910931	UBA6-AS1
0.0639999	0.776418	DSTYK
0.0640013	0.768297	ATAD2B
0.0640411	0.385061	CHST11
0.0640631	0.8225	NCK1
0.0641607	-1.41299	IL7R
0.0642983	0.293178	ANKIB1
0.0644112	0.58697	CHSY1
0.0644112	0.892384	SFMBT2
0.0644298	-1.00827	IDI1
0.0644922	0.757004	DEF6
0.0646305	0.414392	LIN54
0.0646305	0.162177	METTL8
0.0646305	0.290861	SLC25A45
0.0646342	0.396236	ABHD18
0.0648992	-0.816836	CEP85
0.0648992	-0.89392	ZNF562
0.0650222	0.727984	CAMKMT
0.0654085	0.447794	GLS
0.0656117	0.642305	TMEM161B-AS1
0.0656359	-0.726931	CAMK4
0.0656808	0.33872	CDK13
0.0657704	0.65587	CTAGE5
0.0657704	0.56209	RABGAP1
0.0660824	0.682289	MYO1D
0.0662603	0.844922	UBR4
0.0664549	0.746203	SPAG16
0.0665032	0.616091	BRD9
0.0665446	0.332962	ITPKB
0.0666196	-0.919807	PIM3
0.0666271	0.565874	C22orf34
0.0666554	0.61941	PTEN
0.0668307	0.669536	COL4A2
0.0668307	0.768636	MICAL2
0.066952	0.456681	EIF5B
0.0672928	0.79194	SUZ12
0.0673856	-1.20975	AC023590.1
0.0673996	-1.21513	MT-ND4L
0.0677112	0.904652	ALCAM
0.067845	0.508543	TNRC6B
0.0680494	-1.28893	RAB11A
0.0680682	-0.696743	DEPDC5
0.068124	0.779852	MCF2L2
0.0682147	0.505884	RASA2
0.0682289	-1.10912	CRBN
0.0682879	0.727059	ZNF236
0.0683775	-0.713286	ARL8A
0.0683775	-0.944601	PPP2R5D
0.0683775	-0.704184	ZNF76
0.0687569	0.848404	R3HCC1L
0.0687853	0.318638	HDAC4
0.0689839	0.540542	ATP10D
0.0689851	0.475133	AC087741.1
0.0689851	0.875442	AL158198.1
0.0689851	0.478888	AMY2B
0.0689851	0.442162	ANKZF1
0.0689851	0.425266	APMAP
0.0689851	0.403733	BAX
0.0689851	0.643198	COPS5
0.0689851	0.729589	CTR9
0.0689851	0.528481	EDC3
0.0689851	0.469556	EIF3L
0.0689851	0.644131	FAM117B
0.0689851	0.546162	GOLGA3
0.0689851	0.548232	HACD2
0.0689851	0.670352	HDAC3
0.0689851	0.668557	HSPB11
0.0689851	0.642465	IAH1
0.0689851	0.673746	IFFO1
0.0689851	0.623768	JKAMP
0.0689851	0.59973	KATNA1
0.0689851	0.626676	MACROD2
0.0689851	0.650301	MED6
0.0689851	0.529371	MLKL
0.0689851	0.557005	MSR1
0.0689851	0.588513	NFIC
0.0689851	0.589249	NMD3
0.0689851	0.443333	PHF6
0.0689851	0.611186	PHKA2
0.0689851	0.813125	PLD3
0.0689851	0.463224	POLM
0.0689851	0.630659	PRDM15
0.0689851	0.519948	PRR5
0.0689851	0.568725	RAD52
0.0689851	0.459211	RASSF5
0.0689851	0.490274	RFWD3
0.0689851	0.810476	RNF130
0.0689851	0.622238	RNF167
0.0689851	0.547119	RNPS1
0.0689851	0.58448	RUVBL1
0.0689851	0.523659	SLC19A3
0.0689851	0.594365	SNX30
0.0689851	0.466246	SZRD1
0.0689851	0.491871	TMEM167A
0.0689851	0.58072	TMEM5
0.0689851	0.740299	TNFSF13B
0.0689851	0.576548	TTC12
0.0689851	0.595378	ZC3H12C
0.0689851	0.689495	ZDHHC2
0.0689851	0.606711	ZDHHC5
0.0689851	0.693736	ZNF138
0.0689851	0.451725	ZNF274
0.068987	0.619459	DROSHA
0.068987	0.806847	PHTF1
0.0694132	0.656026	ZC3H8
0.0695693	0.421803	KDM4C
0.0698931	0.193103	ZNHIT6
0.0699756	0.37991	LCP2
0.0700816	-1.09786	RPL13
0.0701683	0.420927	FTO
0.0701732	-0.624382	AC073343.2
0.0701732	-0.868025	MAPKAPK5-AS1
0.0702742	0.493145	USP10
0.0703871	0.30359	MDM4
0.070452	-0.586423	AP4B1-AS1
0.0705536	0.076674	DNAJC13
0.0705997	0.571243	NOTCH2
0.0705997	0.585176	ZDHHC13
0.0706735	0.492872	NIPBL
0.0716406	0.737829	RFX3
0.0718859	-0.530925	FBXO21
0.0718942	0.568688	NEDD1
0.0718942	0.669275	NIPAL2
0.0718942	0.604831	RAB21
0.0718942	-0.62903	RPL35A
0.0721751	-0.465559	MSL3
0.0723996	0.641005	SLC16A7
0.073208	0.539038	FAM91A1
0.073208	0.531698	RUFY1
0.0736484	-0.360848	DESI1
0.0736484	-0.503544	KLF2
0.0740673	0.478752	NAA25
0.0741862	-0.881506	LINC00513
0.0742158	0.815026	TM9SF2
0.0742212	-0.8166	CD27
0.0743917	0.800099	NEK9
0.0744946	-0.879673	PIGB
0.0750295	0.778969	SNX14
0.0753532	0.666043	SMARCA2
0.0756654	0.669817	PAPSS1
0.0756848	-1.19324	TMSB4X
0.0757641	0.564183	CNTRL
0.0757939	-0.645087	TYK2
0.0758258	0.664716	TBC1D10C
0.0758293	0.611496	WDR20
0.0758946	0.205493	CREBZF
0.0758946	0.380236	CYB5B
0.0758946	0.233125	DTD1
0.0758946	0.140902	SNX5
0.0760862	-0.732168	SMAP1
0.0766273	0.803115	ITIH5
0.0768987	0.54418	TMEM131
0.0770624	0.827977	TTLL5
0.0770624	0.611048	TXNRD1
0.077744	0.290563	AKAP10
0.077744	0.678573	CDK19
0.0777472	-0.600398	ADA2
0.0779803	0.451093	PHF20L1
0.078005	0.557555	SNX6
0.0780082	-0.844421	EPB42
0.0782372	0.352487	ANKRD44
0.0784992	0.489256	PDSS2
0.078621	-0.695894	CCDC39
0.0789735	0.641126	FER
0.0793851	0.526668	RASGRP1
0.0795318	0.965166	UTY
0.0796043	0.467279	CUTC
0.0797413	-0.573538	2001-03-01
0.0799196	0.661371	MRPS5
0.080023	-0.889227	COG4
0.0800239	-0.878069	IVNS1ABP
0.0802405	0.521023	SUPT20H
0.0803439	-0.778416	PSMC2
0.0804992	0.62889	TYW1
0.0805689	0.690465	OSBPL9
0.0810172	0.730297	RAB11FIP2
0.0810716	0.473979	TSC22D1
0.0813958	0.532831	DIAPH2
0.081431	-0.955436	NSUN3
0.0814753	0.460404	DPYD
0.0816306	0.672141	KLHL2
0.0816714	0.289683	TRIM33
0.0817818	0.667156	AC012085.2
0.0817818	0.54561	ARL5B
0.0817818	0.706799	BBS2
0.0817818	0.544054	BNIP2
0.0817818	0.470561	CBX6
0.0817818	0.657487	CC2D2A
0.0817818	0.485977	CFAP70
0.0817818	0.537088	DCAF8
0.0817818	0.561132	DGKI
0.0817818	0.563665	DGUOK
0.0817818	0.560043	ELAVL1
0.0817818	0.478279	ELOC
0.0817818	0.526646	GABPA
0.0817818	0.631894	GTF2A1
0.0817818	1.51258	HBA2
0.0817818	0.494042	HCG27
0.0817818	0.755957	HLA-DPA1
0.0817818	0.443284	KIAA0556
0.0817818	0.414282	NOP14
0.0817818	0.654422	PALMD
0.0817818	0.543532	PLIN2
0.0817818	0.506047	PUS7L
0.0817818	0.594772	RAB4A
0.0817818	0.623813	RBM38
0.0817818	0.412691	SARM1
0.0817818	0.768001	SEMA6A-AS1
0.0817818	0.5668	SLC46A3
0.0817818	0.493199	TFAM
0.0817818	0.834544	UACA
0.0817818	0.60565	WBP4
0.0817818	0.778736	ZGRF1
0.0817818	0.604094	ZNF121
0.0817818	0.52206	ZWILCH
0.0819234	-0.977465	LGALS3
0.0822951	0.464305	NLRC5
0.0824482	0.698686	PKP4
0.0825251	0.672955	SMS
0.0828077	0.551751	SPG7
0.0828622	0.648564	ABCD2
0.0831974	0.758957	AC245427.1
0.0832611	0.922109	PPM1B
0.0833944	0.783727	GON4L
0.0834428	0.68913	EIF5
0.08355	-1.0134	ARHGDIB
0.0835736	0.590967	CENPC
0.083628	0.183698	CDYL
0.0837385	0.243312	SMAP2
0.0838073	0.283016	ENTPD1
0.0841949	-1.02895	RPL30
0.0843662	0.520513	IGFBP6
0.0843662	0.63643	PIAS2
0.0846546	0.490987	ROCK2
0.0849317	0.741839	CSNK1G3
0.0849321	0.890176	TBC1D19
0.0849677	0.520471	RAB2A
0.0852476	0.237101	PLEKHA2
0.0855282	0.356767	CAPN2
0.0855282	-0.86981	DIS3L2
0.0855763	0.47623	IKZF2
0.0856092	0.702977	SAMD8
0.0857171	-1.1186	ARHGEF40
0.0857171	-0.546125	BTBD2
0.0857171	-0.779616	EFCAB14-AS1
0.0857171	-0.748735	NTMT1
0.0857171	-0.664489	PIK3C2B
0.0857171	-0.555671	PSME3
0.0857171	-0.563135	TRAT1
0.0857171	-0.749014	ZCRB1
0.0858921	0.443083	DTWD1
0.0858921	0.432155	LNPK
0.085895	0.490612	IL18R1
0.0859366	-0.896984	TC2N
0.086196	0.595827	EIF4G2
0.0864892	0.509451	RSBN1
0.0866577	-0.690862	ADAM19
0.0866619	-0.844283	TMEM164
0.0871857	0.548945	MAPK9
0.0874403	0.315257	CDV3
0.0874403	0.294903	MIR3142HG
0.0874403	0.377826	RBCK1
0.0875447	-0.601141	CALCOCO1
0.0875856	0.690112	SNX25
0.0875919	0.472221	ADK
0.087818	0.758124	STAT1
0.0882732	-1.19734	AC018946.1
0.0882732	-0.750568	CCDC65
0.0882732	-0.743493	GKAP1
0.0882732	-0.651306	IKBIP
0.0882732	-0.80084	MTA1
0.0882732	-0.622935	PER1
0.0882998	0.613184	SEMA3C
0.0886963	0.361647	VEZT
0.0890005	0.158098	AC008105.3
0.0890108	0.176052	EIF3M
0.0890108	0.0982143	LAYN
0.0890108	0.0254134	LINC01588
0.0891488	0.693832	SCAI
0.0897466	0.626368	CD46
0.0899421	-1.65267	RPS27
0.0899691	-0.877599	MGRN1
0.0900941	0.380788	WAC
0.0901725	0.446049	INPP4A
0.0902069	0.632977	MIER1
0.0903371	0.324112	MAP4
0.090407	0.557741	TRIP12
0.0904386	0.6539	HDAC7
0.0906599	0.725013	ATP7A
0.0907148	0.457705	TACC1
0.0908904	-0.765439	AC007192.2
0.0908904	-0.489798	AC010978.1
0.0908904	-0.738094	C14orf166
0.0908904	-0.621781	CHRM5
0.0908904	-0.575084	KDM6B
0.0908904	-1.13909	NDUFS5
0.0908904	-0.391215	NPRL2
0.0908904	-0.609438	RNH1
0.0908904	-0.737416	SNAP47
0.0908904	-0.651463	USHBP1
0.0908961	0.430263	HNRNPA3
0.0909812	0.438316	CABIN1
0.0914058	0.594641	PSEN1
0.0915014	0.605045	GTF2E2
0.0917121	0.689595	RSF1
0.0918928	0.61815	NDE1
0.0920565	0.541666	CEP63
0.0920565	0.534109	POM121C
0.0923106	0.429815	HNRNPH1
0.0923393	0.655277	ADARB1
0.0929179	0.411629	MSL2
0.0931231	0.192995	GIT2
0.0933658	0.708576	CENPP
0.0933658	-0.788321	IMMT
0.0935534	0.472069	KIFAP3
0.0935697	-0.643737	AC097460.1
0.0935697	-0.520049	AP002954.1
0.0935697	-0.689817	ARL14EP
0.0935697	-0.6037	CC2D1B
0.0935697	-0.554304	LTBP4
0.0935697	-0.635744	Z82206.1
0.0935697	-0.706221	ZBTB20-AS2
0.0937278	0.616164	TRIO
0.0941041	0.539359	MIATNB
0.0942485	0.0850029	ABCC1
0.0949199	0.884049	ATP11A
0.095049	0.837633	AL445472.1
0.095049	0.625793	MFSD14C
0.0952956	0.243494	C11orf80
0.0952956	0.264595	CCNL2
0.0953577	0.569265	2006-03-01
0.0954234	0.497361	CSE1L
0.0963119	-1.00422	C17orf97
0.0963119	-0.563639	CHMP2A
0.0966324	-0.807992	AC119396.1
0.0966945	0.625049	CDC123
0.0967267	0.323584	CLASP1
0.096802	0.697015	DDX1
0.096802	0.608196	SP1
0.0968659	0.652337	PSMD1
0.0969556	0.14979	NDEL1
0.0970464	0.725503	ANXA2
0.0972015	0.345233	PYHIN1
0.0975632	0.577292	TAB2
0.0978987	0.444856	KLHL24
0.0978987	0.645491	ZBTB44
0.0984083	0.437826	2009-09-01
0.0985808	-1.65952	DHFR
0.0985808	0.594004	ZFP90
0.0988882	0.528587	TPRG1
0.0989488	0.424376	PCED1B
0.0989748	-0.0569316	PLCL2
0.0991181	-0.660916	AC022395.1
0.0991181	-0.381362	FN3KRP
0.0991181	-0.498113	MED30
0.0991181	-0.568134	RAE1
0.0991181	-0.372328	XYLB
0.09922	-0.871326	PPDPF
0.0996557	0.0636408	ADAM12
0.100386	0.796454	SPTLC1
0.100426	0.309451	MAP3K7
0.100658	0.289697	EFL1
0.101017	0.409919	GNA13
0.10154	-0.68624	PECAM1
0.101901	-0.855838	FAM212B
0.101989	-0.338601	AC055733.2
0.101989	-0.557942	LRP2BP
0.102028	0.446749	TRERF1
0.102217	-1.23619	FAU
0.102453	0.344885	CLTA
0.102453	0.305623	HGSNAT
0.102453	0.136157	KLHL42
0.102453	0.452981	STX18
0.102453	0.344513	TSG101
0.102575	0.50483	TBC1D22A
0.102581	0.409189	MAP3K5
0.102584	0.563126	SLC25A12
0.102606	-0.364689	KBTBD2
0.103205	0.367454	TTC17
0.103663	-0.784148	ZNF789
0.103902	-0.865818	ADH1B
0.103904	-0.70716	NORAD
0.103904	-0.803311	PPM1M
0.104176	0.557895	RORA
0.104214	0.469729	TANGO6
0.104214	0.461048	TPM3
0.104273	0.00866874	MOB1B
0.104273	0.196338	MRPS31
0.104302	-1.00076	NLRC3
0.104926	-0.407784	ANKMY2
0.10547	0.394676	PHC3
0.105542	0.321742	NAA35
0.105542	0.462036	NFX1
0.105684	0.702652	APC
0.105748	-1.28838	RPL32
0.105958	0.539734	PRPF39
0.106004	0.276636	EIF4G3
0.106178	0.556738	RTTN
0.10625	0.453286	HCLS1
0.10631	-1.28959	GPR82
0.106811	0.402725	BAZ2A
0.106863	0.387142	FNDC3A
0.107051	-1.04412	NEGR1
0.107426	0.599036	NOVA1
0.107426	0.646705	SVEP1
0.107491	0.309742	ANAPC4
0.107707	-0.565648	TRBC2
0.10787	0.481508	ANP32A
0.10787	0.514332	FRA10AC1
0.108024	0.689709	LIPA
0.108073	0.336632	CCDC141
0.108448	0.375613	C2CD3
0.108567	0.6237	CASD1
0.108761	-0.680099	RRP36
0.108761	-0.745586	SCNM1
0.108936	-0.979604	ENOSF1
0.108936	-1.09957	VCP
0.10916	0.595029	PPP2R1B
0.109382	0.681622	TPR
0.109404	0.736411	ZNF276
0.109404	0.595229	ZNF493
0.109633	0.507703	ZC3H7A
0.109725	0.594201	SOS2
0.109808	-0.644719	BCAP31
0.109808	0.483148	SPCS2
0.110017	-0.672002	AP1B1
0.110068	0.712923	SMURF1
0.110104	0.412184	NDUFS4
0.110105	0.692877	PGM2L1
0.110307	0.655154	TMEM259
0.110417	0.102236	AGO2
0.11055	0.425189	ZNF33A
0.110847	-0.804714	ZNF569
0.110867	0.495719	ETS1
0.111001	-0.246011	AAED1
0.111001	-0.282737	FKBP8
0.111001	-0.166076	GEMIN8
0.111146	0.43751	CAST
0.11133	0.422067	SMG1
0.111411	0.538692	ANKRD10-IT1
0.111411	0.645842	EIPR1
0.111411	0.655481	LIMD1
0.111411	0.689194	SPP1
0.11144	-0.421108	AC010894.3
0.111769	0.45652	PAPD4
0.111774	0.573292	CD200R1
0.111774	0.518525	TRAP1
0.111933	0.593825	PPHLN1
0.112396	0.576089	SDCCAG8
0.112396	0.62033	VKORC1L1
0.11257	-0.817234	JAK2
0.112812	0.402574	AP2B1
0.113156	0.481704	IGFBP5
0.113191	0.552064	ECE1
0.113191	0.496146	FANCL
0.113191	0.504915	TRAPPC11
0.113191	0.724707	UBE2R2
0.113477	0.170504	ZNF430
0.113503	0.25247	KIAA1109
0.113724	0.32937	CPSF6
0.113767	-0.881842	AC011997.1
0.113767	0.513305	XPA
0.113797	-0.791849	KIZ-AS1
0.113797	-0.661402	RNF125
0.113797	-0.456917	ZNF367
0.113813	0.529354	TLK1
0.113941	0.320494	MAP2K4
0.113949	0.398028	CCDC80
0.114104	0.599435	PRKACB
0.114289	0.425195	CTSD
0.114965	0.13667	RALGAPA1
0.115035	0.478108	CTDSPL2
0.115458	0.64377	CUL2
0.115512	0.486999	MPHOSPH6
0.115512	0.68644	STK38L
0.115512	0.984584	TMLHE-AS1
0.115512	0.785396	UCHL5
0.115512	0.569234	ZER1
0.115789	0.458001	DAPP1
0.116383	-0.627355	SLC12A9
0.116738	-0.856404	NUP133
0.117163	0.509612	PSAP
0.117606	0.698181	ZBTB40
0.117789	0.435636	HERC1
0.117794	0.506151	NCOA1
0.117838	0.475611	C15orf41
0.117838	0.394582	CBX5
0.117838	0.435399	TOX4
0.118055	0.206699	CDC27
0.118101	-0.801879	SMC6
0.119014	-0.529108	DDIT4
0.119123	0.733024	DDX58
0.119423	0.332267	FAM208A
0.119607	0.304368	PIP5K1A
0.119916	0.277217	ARPP19
0.119916	0.207005	C19orf12
0.119916	0.229817	KDM3A
0.120367	0.453711	MGA
0.12063	-0.116943	EMC1
0.120712	-0.554369	UBE3C
0.121008	-0.628914	RAD51B
0.121692	-0.615963	DRG2
0.121692	-0.7739	RETSAT
0.121884	0.489061	OSBPL2
0.121884	0.56845	RPAP3
0.122022	-0.0754885	AC104596.1
0.122022	0.0410107	GMPS
0.122022	-0.0578243	LAMTOR5-AS1
0.122879	0.526919	RAD21
0.122918	0.290872	ZFYVE28
0.122955	0.000833	MYO9A
0.123054	0.631132	LYPLA1
0.123258	0.179935	CSNK2A1
0.123646	-0.668835	AL365203.1
0.123646	-0.645756	SDCCAG3
0.123685	0.330034	XRN2
0.12369	0.387661	XPO1
0.124068	0.513251	DAD1
0.124068	0.452331	TNFRSF13B
0.124087	0.705645	SGPP1
0.124106	0.432418	PAPD7
0.124157	-0.522628	ITFG2
0.124186	0.422464	INPP5D
0.124379	0.395949	ARMC8
0.124791	0.6817	ZNF75D
0.124997	-0.0262717	VOPP1
0.125292	0.690614	APLP2
0.126003	0.581242	AAGAB
0.126003	0.687147	FILIP1L
0.126003	0.451646	MICAL3
0.126623	0.326236	UBE2K
0.12673	0.464733	PAPOLA
0.127074	0.814939	AC006978.2
0.127088	0.526199	MDFIC
0.12719	-0.464176	EYS
0.127435	0.513935	HLA-F
0.127817	0.444572	DIAPH1
0.128109	0.430688	CD28
0.128182	-0.711622	SNRNP200
0.128494	0.286651	MED13
0.128528	0.729458	FAAH2
0.128528	0.530906	RNF150
0.128685	0.62441	APPL2
0.128685	0.572782	CD48
0.128685	0.558449	RBM41
0.128717	0.474622	BIRC3
0.128897	0.231588	SECISBP2L
0.129189	0.570956	ARID4A
0.129198	0.329918	KLHL28
0.129647	0.503348	ZHX2
0.129649	0.335267	S100A4
0.129863	-0.0399339	C1QTNF3-AMACR
0.130007	0.423523	RFX7
0.130036	0.466805	MYH9
0.130113	0.451739	KHDRBS1
0.13049	0.659893	TMBIM4
0.130667	0.0135814	BROX
0.130816	-0.786494	XRCC5
0.13082	0.292729	TRIM38
0.130821	0.00174033	AC009120.2
0.130867	0.42023	UBE3A
0.131228	-0.802588	AC006059.1
0.13128	0.0844999	OGDH
0.131767	0.438022	CDR2
0.131926	0.37201	EYA3
0.13253	-0.851016	DDX24
0.132642	0.645818	PPP4R3A
0.132851	0.639247	RNF214
0.132878	-0.434566	CCDC97
0.133003	0.463427	SENP7
0.133014	0.430372	CTSC
0.133111	0.561075	METTL25
0.133111	0.609537	PREPL
0.133111	0.627297	ZNF331
0.133218	0.760858	INO80D
0.133493	-0.858482	RPS18
0.133493	0.406286	SMC4
0.133805	0.0183054	CEP350
0.133815	0.394298	C1orf27
0.133815	0.60297	SQSTM1
0.133937	0.390305	PAK2
0.134183	0.627291	CBL
0.134602	0.446557	CCNI
0.134602	0.634294	CRIM1
0.134702	0.503311	ARHGAP17
0.134702	0.443516	ATP6V0A1
0.134966	0.753133	RTKN2
0.135003	0.284417	ETNK1
0.135245	0.574565	COPB2
0.13545	0.421583	AC069208.1
0.13545	0.448594	AL139807.1
0.13545	0.508872	COL5A1
0.13545	0.484103	DIP2C
0.13545	0.535254	HIPK2
0.13545	0.471993	TECPR1
0.135508	0.210662	FBXW4
0.135825	0.384859	SGTB
0.135906	0.715025	TARSL2
0.136108	0.465198	SIK3
0.136442	0.332058	FSTL1
0.136756	0.329846	USP40
0.137635	0.32265	ZNF518A
0.13782	0.358214	AZIN1
0.13782	0.427942	HMGN1
0.13782	0.430009	SLC11A2
0.138389	0.687206	AFF4
0.138647	0.497543	FAM69A
0.138833	0.142644	RBBP4
0.138833	0.737179	THEMIS
0.138838	0.522423	KIAA1328
0.138896	0.325837	TFRC
0.139604	-0.889494	AC079793.1
0.139604	-0.715245	BBIP1
0.140134	0.690545	SSR1
0.140134	0.615821	UHMK1
0.140134	0.498094	ZNF529
0.140179	-0.443271	TAPBP
0.140222	0.291547	ARFGEF2
0.140222	0.260797	ATL3
0.140222	0.270971	IL1RAP
0.140222	0.1027	IRAK3
0.140222	0.295133	P4HB
0.140222	0.287493	TRNAU1AP
0.140222	0.301486	WDR6
0.140837	0.24106	SRBD1
0.140935	0.397784	ACSL1
0.141296	-0.526047	PTPN22
0.141771	0.627958	BLCAP
0.141998	0.230985	TNIP1
0.142202	0.58044	DENND1B
0.142229	-0.00718256	ZNF638
0.142629	0.502543	PIN4
0.142656	0.184508	AKIRIN2
0.142656	0.222902	DERA
0.142656	-0.0408463	FAM104A
0.142656	0.128169	FANCC
0.142656	0.172509	PRR4
0.142703	-0.733232	PITPNB
0.142792	-1.02391	RPS15A
0.142946	-1.49152	RPS29
0.143061	0.311348	WBP1L
0.143157	0.631972	CNKSR2
0.143158	0.429445	YTHDC1
0.143606	0.229427	RNF213
0.143705	0.452574	CRLF3
0.143826	-0.388969	BACH2
0.144102	0.219921	CAPZA2
0.144102	0.300847	GTPBP10
0.144223	-0.708508	DNAJC11
0.144248	0.546937	TLE4
0.144248	0.847982	TSHZ2
0.144844	-0.199481	AC010275.1
0.144844	-0.384614	TM4SF1
0.145032	0.363992	PREX1
0.145088	-0.988437	EEF1A1
0.145088	-0.732638	MRPL32
0.145088	-0.907639	RNF217
0.145088	-1.63331	RPL41
0.145088	-0.7079	TMEM39B
0.145088	-0.862338	TNIP2
0.145088	-0.77825	TRIOBP
0.145158	0.480613	TEP1
0.145211	0.532478	LARP7
0.145211	0.450877	SRGAP3
0.145555	-0.0943624	ARHGAP30
0.14594	0.331989	VPS13B
0.146141	0.679203	APAF1
0.14623	0.243968	EHBP1L1
0.14623	0.261049	GOLPH3
0.146235	0.566826	GALNT1
0.146511	0.507884	SP100
0.146866	0.654735	CDK5RAP1
0.146866	0.740141	NUDT5
0.147142	0.426777	TBL1X
0.147248	0.585199	ARHGAP18
0.14758	0.169853	STAT3
0.14772	0.650557	SLC39A9
0.14772	0.493961	TAB3
0.148363	0.526379	CSK
0.148472	0.59139	NCKAP1L
0.148713	-0.918213	MAP2K2
0.148713	-0.552465	RGS19
0.149311	0.460574	DCN
0.149372	0.326728	RABGAP1L
0.149464	-0.506215	CD3E
0.149484	-0.505046	AC068888.1
0.149797	-0.505964	TCF25
0.150041	-0.704355	SIGIRR
0.150238	-0.773154	DDX39A
0.150238	-0.664906	SH2B3
0.150238	-0.91285	ZCCHC10
0.150318	0.517703	UQCC1
0.150612	0.59138	FGGY
0.151189	0.755473	SLC16A10
0.151408	0.294871	RCOR3
0.151699	0.407433	DOCK2
0.151812	0.330302	GATS
0.152407	-1.93056	CADM2
0.152407	-0.567421	COMMD9
0.152407	-0.79084	FAM216A
0.152407	-0.536173	ZNF684
0.15274	0.588797	HCP5
0.152853	-0.784955	HIVEP3
0.15295	-1.01427	CCNT1
0.15295	0.514449	GNA12
0.153193	0.617543	GBP5
0.153316	-0.678044	SRP14
0.1534	0.42268	RB1CC1
0.153696	0.283801	ZNF708
0.153869	-1.01601	VPS51
0.153906	0.086895	ACBD6
0.154062	-0.812438	AC098829.1
0.154293	0.499709	H2AFV
0.154757	0.669933	CRYBG1
0.155187	0.0397908	ANAPC10
0.155187	0.4693	WDR43
0.155233	0.481881	TMEM131L
0.155237	0.156023	HIBADH
0.15526	0.567998	KDM3B
0.155477	0.522854	CEP170
0.155477	0.588748	FREM1
0.155477	0.577804	HACD4
0.155617	0.501534	ABHD17B
0.155617	0.334361	GART
0.155617	0.437432	MCC
0.155617	0.427196	MICAL1
0.155617	0.417294	PLEKHM2
0.155749	-0.469515	N4BP2L2
0.155789	-0.744556	KIAA0355
0.156111	0.724033	CYTH3
0.15617	-0.463454	AC211433.1
0.15617	-0.726752	C8orf59
0.15617	-0.786648	PSMD8
0.15617	-0.725737	STRADA
0.15617	-0.497116	TSPYL2
0.156264	0.550005	FYCO1
0.156346	0.728058	TIMP1
0.156443	-0.694948	ARL6IP1
0.156484	0.342602	CTNNA1
0.156484	0.461772	DCP2
0.15665	-0.807175	TRIM5
0.156769	0.36716	NCOA2
0.157206	0.0316317	KIDINS220
0.157247	-1.29874	MTRNR2L1
0.157349	0.354664	GLG1
0.157612	0.497156	ANKRD13D
0.157899	-0.219914	SKAP1-AS1
0.158141	0.308541	PATJ
0.158222	-0.401475	SLC25A26
0.158251	0.458072	ARHGAP24
0.158251	0.524815	ZNF736
0.158319	0.417037	AC104806.2
0.158319	0.363462	AXIN1
0.158319	0.47572	MOSPD2
0.158319	0.348951	PXK
0.158319	0.414488	TCTN3
0.15849	0.614225	MAGED1
0.158559	-0.725951	FAM13A
0.158862	0.597049	ACVR1
0.158957	0.43908	SPG11
0.159093	0.359063	NSD2
0.15924	-0.83364	IP6K2
0.159549	-0.739744	BCLAF1
0.159549	0.524937	GLUD1
0.159549	0.444809	RAF1
0.159617	-0.692455	TMEM222
0.159867	0.224984	PSMA1
0.160212	0.318346	FUBP1
0.160896	0.503349	KLHDC2
0.161056	0.326728	CKAP5
0.161056	0.35267	DNAJC10
0.161056	0.364066	PAFAH1B2
0.161056	0.481331	PRKN
0.161056	0.293433	TOP3A
0.161062	0.522882	NUP155
0.161217	0.180799	MTR
0.161552	0.150809	ATM
0.1617	0.597517	NHLRC2
0.161986	0.562776	VPS50
0.162143	0.504797	KPNA4
0.162247	-0.877894	CDK11B
0.162265	-0.454597	RBM26
0.162482	0.495998	MKLN1
0.16284	-0.543731	MAEA
0.162902	0.355663	ELF1
0.163316	0.290609	TROVE2
0.163336	0.234376	DTNB
0.163829	0.201378	GBP1
0.163829	0.274751	HSP90AB1
0.163829	0.291512	PDXK
0.163829	0.366331	TMX1
0.163907	-0.499514	COX11
0.163907	-0.529345	ORAI1
0.163907	-0.853737	PFDN2
0.163907	-0.248308	RAB15
0.163907	-0.490117	ZNF521
0.16391	0.517145	HM13
0.16391	0.434259	HNRNPUL1
0.16391	-0.41096	PRPF6
0.16391	0.605901	XRCC4
0.164195	0.581545	AL365295.1
0.164207	0.364088	XPO6
0.164651	0.428373	TBC1D15
0.164709	0.382018	ZNF292
0.164787	0.371775	ATP13A3
0.165068	0.529832	PEX14
0.166111	-0.571079	RPS6KA2
0.166355	-0.015426	TRIM37
0.166638	0.305875	BCLAF3
0.166638	0.152755	FDPS
0.166638	-0.00442637	KANTR
0.166638	0.0705705	KIAA0100
0.166638	0.254274	NUMA1
0.166638	0.184131	SEM1
0.166638	0.178946	SFT2D2
0.166797	0.442498	APTX
0.166797	0.516375	HAUS6
0.166797	0.546006	HSPBAP1
0.166797	0.427892	TAPT1-AS1
0.166797	0.625656	ZNF337
0.167079	0.382552	ACYP2
0.167185	0.546258	MAP3K1
0.16727	0.347608	AC139887.2
0.167511	0.422262	GSK3B
0.167781	-0.935119	SARAF
0.167785	0.107424	KIF5B
0.167882	-0.391719	B4GALT3
0.167882	-0.337159	FLAD1
0.167882	-0.405016	MBD1
0.167882	-0.464503	PCSK5
0.167882	-0.352944	TRMT1
0.16829	0.401859	POGZ
0.168578	0.39189	DYM
0.169427	0.492015	ERI1
0.169432	-0.636739	AKT2
0.169432	-0.603303	PARD3
0.169492	0.150118	NBEAL2
0.169492	0.308252	TES
0.169721	0.59461	HSD17B4
0.169721	-0.417742	ST8SIA6
0.17067	0.223383	CASP8
0.170798	0.557712	SNX19
0.171876	0.464145	ZNF721
0.171929	-0.251345	AC015849.3
0.171929	-0.440868	ZBTB2
0.172684	0.424689	CCNH
0.172684	0.462268	MRPL3
0.172684	0.429064	ZUFSP
0.172984	0.274773	IFNGR2
0.173062	-0.449834	IFI16
0.173148	0.449741	PTER
0.173199	0.662508	MAP3K2
0.173343	0.456258	NUP205
0.173577	0.816223	RABEP1
0.173765	0.628607	CHD1
0.173872	0.387206	KANSL1
0.174433	0.656605	SMC1A
0.174546	0.11906	CMC2
0.174546	0.328296	EIF3J
0.174546	-0.395977	GTF2F2
0.174681	0.241754	NUCKS1
0.174681	0.49247	VPS26A
0.175466	0.106567	NCOA5
0.175548	-0.0616437	NCOA3
0.175685	0.422691	AC008083.3
0.175685	0.427673	AC017002.5
0.175685	0.42339	RAB12
0.175685	-0.340954	TRAPPC13
0.175916	0.545921	CEP44
0.175916	0.439876	DNMT1
0.175916	0.345332	SETBP1
0.175916	0.506147	SPTLC2
0.176048	-0.390611	COX5B
0.176048	-0.471715	DGAT1
0.17655	0.511666	CARD8
0.176685	0.312154	SFSWAP
0.177067	0.596998	RPP38
0.177088	0.401063	POLR2A
0.177088	0.34647	VPS4B
0.177321	0.350868	FAM35A
0.177428	0.490741	GRK5
0.177781	0.239209	CASK
0.177966	-0.680333	EID1
0.177975	-0.0473172	FAM184A
0.178237	-0.671471	FBRSL1
0.178339	0.302822	CELF2
0.178518	0.457244	FAF2
0.178518	0.407726	TBCD
0.178581	0.522511	TTC3
0.178725	0.55367	RNF24
0.178725	0.470281	STAMBP
0.178725	0.436418	TCAIM
0.179	-0.989998	ABHD15-AS1
0.179073	0.489482	CEP85L
0.179131	0.516664	LCORL
0.179392	0.308298	LYST
0.179608	0.437535	WWP2
0.179693	-0.477431	ARHGAP21
0.179731	0.641207	ADAT2
0.180146	0.431361	LPIN1
0.180241	-0.352017	CCDC28A
0.180241	-0.231283	SHARPIN
0.180938	0.102442	RIC1
0.180998	0.131946	METTL15
0.181148	0.640159	C20orf196
0.181188	-0.730013	DENND4A
0.181327	0.512953	ZNF654
0.181465	0.442324	RNF13
0.18165	-0.369886	FYN
0.181804	0.440286	ACLY
0.181804	0.463381	CCDC88A
0.181804	0.455619	CPD
0.182424	-0.835637	NUP107
0.182714	-0.966573	KIAA0368
0.182819	0.406454	LRCH3
0.183452	-0.928285	RACK1
0.183559	0.188153	OXR1
0.183988	0.545658	CAPRIN1
0.184138	-0.529218	TXNIP
0.184256	-0.697271	MTMR14
0.184276	-0.304941	SLC39A11
0.184306	-0.0144704	UBE2B
0.184393	-0.505605	EPB41
0.184479	0.458075	MARK3
0.184877	0.279659	MFF
0.184922	0.477514	FBXO28
0.184922	0.452568	POC5
0.185083	0.505932	MAP2K3
0.185083	0.681619	TRPV2
0.185311	0.775452	DDB2
0.185389	0.253455	GBF1
0.185673	0.13508	MED15
0.186495	0.358467	ADSS
0.186495	0.395307	GOLT1B
0.186499	-0.641705	PARP15
0.186701	-0.00936115	ZC3H13
0.186919	0.374927	ARAP2
0.187322	-0.85509	HLTF
0.187322	-1.22292	RPL31
0.187635	0.0107392	WWOX
0.187807	0.838252	MIR646HG
0.1879	0.518554	AL121985.1
0.1879	0.618889	PRPF3
0.188047	-0.695217	CYTIP
0.188075	0.318899	PPM1A
0.188079	0.305814	ATG3
0.188079	0.248493	PIGG
0.188079	0.308898	UPP2
0.188335	0.427001	NT5C
0.188335	0.505016	TMED4
0.188335	0.712933	TRIM35
0.188335	0.488347	VAMP4
0.188848	-0.242279	AC005224.3
0.188897	-0.0794528	GTDC1
0.189012	0.336988	PRDM2
0.18906	-0.471076	POM121
0.189212	0.331234	APP
0.189212	0.460857	MB21D2
0.189212	0.477999	TIMP2
0.189801	0.346266	FRMD4B
0.189819	0.530585	TMEM154
0.190209	-0.0188165	PECR
0.190409	-0.423446	IFFO2
0.190409	-0.401391	ZSWIM7
0.190444	0.450564	STXBP5
0.190664	0.574989	PIAS1
0.191107	0.311924	ATP9B
0.191276	0.114807	DPP9
0.191276	0.176758	EIF2AK1
0.191276	0.268783	MAPK6
0.191276	0.255148	ZNF213
0.191629	0.505821	CXorf38
0.191911	-0.680779	LINC02100
0.191911	-0.533262	ZBED5
0.192134	0.125826	ATXN2
0.192155	0.477029	CHD9
0.192688	0.446234	POU2F1
0.192688	0.355953	TMEM135
0.192917	0.339079	DIS3
0.192917	0.214976	PRKCZ
0.192948	-0.622214	FTH1
0.193014	0.403039	COL4A3BP
0.193264	-0.226627	NUCB2
0.193496	0.532979	SFMBT1
0.193517	0.144925	ANAPC16
0.194083	-0.349315	ALDH3A2
0.194083	-0.367121	AMN1
0.194083	-0.371254	CACNA1C
0.194187	-0.797889	RPS16
0.194513	-0.0619477	APIP
0.194513	0.125194	ELL
0.194513	0.104939	EPB41L2
0.194513	-0.0153048	ERO1B
0.194513	0.0282235	FAM149B1
0.194513	0.109429	NCBP3
0.194513	-0.0346728	SCAMP1
0.194513	-0.0896472	SNHG22
0.194513	0.213171	TPM1
0.194964	0.435161	ABCG1
0.194964	0.468215	PTRH2
0.194964	0.404185	TAZ
0.194964	0.486713	UBE2V2
0.194964	0.531948	WDR27
0.194964	0.436467	YWHAG
0.195022	0.485142	CLNK
0.195418	-0.751601	RPS19
0.19629	-0.334746	PPP2R2D
0.19634	0.67191	NR3C2
0.197054	0.442691	HP1BP3
0.197118	-0.56718	SLC30A6
0.197289	0.221162	LATS1
0.197289	0.273459	UBL3
0.197537	0.290361	HADHB
0.197734	-0.480515	ITGA4
0.198274	0.379595	KRIT1
0.198343	0.40396	DIS3L
0.198343	0.707643	EIF1B-AS1
0.198343	0.324503	LSS
0.198343	0.415846	WBP11
0.198484	0.276097	CCDC88C
0.198684	0.473977	ZMYM2
0.199214	0.649418	HADHA
0.199214	-0.737535	JUND
0.200131	0.059158	FAM49B
0.200371	0.345815	CLU
0.200371	0.298791	FXYD5
0.200371	0.228571	LINS1
0.200429	0.199746	SAMD9L
0.200541	0.267471	JAK1
0.200666	0.0960537	EHBP1
0.201006	0.174188	CNOT4
0.201588	-0.320346	TMEM39A
0.201764	0.511951	ANKRD13A
0.201764	0.535882	MAP3K7CL
0.201764	0.537384	RHBDD2
0.202016	-0.765282	ITK
0.202068	-0.458777	HLA-E
0.202099	-1.02727	KANSL1L
0.202119	0.601903	RAC2
0.202119	0.512197	ZNF106
0.202119	0.431001	ZNF680
0.202147	0.479952	AF165147.1
0.202399	0.325366	SEC23A
0.202968	0.173604	CKMT2-AS1
0.203234	0.449232	CEP83
0.203234	-1.59309	RPS11
0.203359	-0.617934	CDK8
0.203567	0.470443	TTC13
0.203692	-0.473758	NT5C2
0.204434	0.140326	RBPJ
0.20499	0.0351933	SIPA1L3
0.205053	0.325881	AC093010.2
0.205159	0.389656	HNRNPR
0.205227	0.409448	CEP126
0.205227	0.534476	FLVCR2
0.205227	0.342556	PACS2
0.205413	0.175967	AC005154.1
0.205419	-0.817556	ITGB7
0.206022	0.361923	MTM1
0.206511	-0.522768	AREL1
0.206511	-0.533481	B3GNTL1
0.206511	-0.510653	NDRG1
0.206629	0.307665	SPPL3
0.206642	0.604158	PSMD5
0.206896	0.468137	RDX
0.207618	0.388261	COX10-AS1
0.207947	-0.161216	ATP2B1
0.208021	-0.613982	NUP54
0.208337	0.471579	ZDHHC17
0.208734	0.538841	C1QA
0.208734	0.409212	DCAF17
0.208734	0.475083	SLC35A3
0.208734	0.324081	TMEM206
0.208922	-0.316482	MPHOSPH9
0.209049	0.337997	LMTK2
0.209759	0.382431	CYTH1
0.209843	-0.780496	COCH
0.209894	-0.820567	ARHGAP45
0.210245	0.28341	CPEB3
0.210245	0.399696	KATNAL1
0.210245	0.252357	TBC1D2B
0.21107	-0.715392	CNST
0.211255	-0.752517	SLIRP
0.212002	0.284341	FAM135A
0.212284	0.398618	RAB2B
0.212404	-0.669779	CRYBG3
0.212488	0.377386	SIPA1L1
0.213395	-0.758554	CST3
0.213654	0.199561	GALNT10
0.214974	0.499058	C6orf62
0.214974	0.225809	PIGK
0.214986	0.450938	DPH6
0.215017	0.115226	PITPNC1
0.215449	0.42882	ZMYND8
0.215518	0.509397	ST8SIA4
0.215878	0.349972	ATG16L2
0.215878	0.402065	CFAP97
0.215878	0.373446	MED1
0.215878	0.400043	NGDN
0.215878	0.295386	TDRD7
0.215878	0.374157	TNFRSF4
0.216239	-0.550808	C1orf43
0.216341	0.344736	UBE4A
0.216404	0.472647	TSHZ1
0.216623	-0.555373	SMIM4
0.216763	0.301309	KIAA2026
0.216782	0.138947	UHRF2
0.216914	0.406133	ILKAP
0.216914	0.459463	YWHAB
0.216963	0.430137	PKIA
0.217107	0.361666	ECHDC2
0.217107	0.412939	MTMR12
0.217107	-1.50904	RPL13A
0.217291	0.0941867	FAM13B
0.217425	-0.206882	ZBP1
0.217567	-0.92167	CEP128
0.217567	-1.63579	RPS8
0.217716	0.445738	LINC00969
0.217716	0.197448	RBX1
0.217998	0.128963	TIA1
0.218326	-0.573662	AL591684.2
0.218326	-0.814867	LRP1B
0.218326	-0.720565	POP5
0.218326	-0.77073	TOB1
0.218616	0.417793	GALK2
0.218616	0.450204	TMEM181
0.218713	-0.52807	BRD7
0.219006	0.437592	SIRT1
0.219433	0.31008	GLCCI1
0.219507	0.38237	NCOA7
0.219515	0.32704	AVEN
0.219515	0.250717	CD5
0.219515	0.313147	GALNS
0.219515	0.347585	MLH1
0.219515	0.305889	MRPL42
0.219515	0.203792	P2RX7
0.219515	0.240122	PTBP1
0.219515	0.205549	RPL22
0.219515	0.416853	SUN1
0.219515	0.307307	TDP2
0.219515	0.374331	TMEM263
0.219515	0.206029	VRK3
0.219713	-0.810299	SERF2
0.220072	-0.433037	DCAF1
0.220121	-0.687584	RCN2
0.220123	-0.701105	FBXO8
0.220163	0.585443	CCDC92
0.220163	0.508773	SOCS5
0.220163	0.459369	ZNF100
0.220198	-0.601721	CENPK
0.220198	0.267219	HEATR1
0.220198	0.327071	PKM
0.220198	0.340827	ZNF706
0.220205	0.384111	ACTR3
0.220247	0.251052	ANKAR
0.221041	0.110698	EFCAB14
0.221041	-0.248464	ZRANB3
0.222141	0.0846018	ARPC2
0.222179	0.613624	AC027097.2
0.222942	0.649162	SETDB2
0.223133	0.273964	ARHGEF7
0.223195	0.257677	ANXA5
0.223195	0.141239	GTF2B
0.223195	0.217076	IL12RB1
0.223195	0.15322	LRRC40
0.223195	0.263354	NUP50-AS1
0.223195	0.275823	THUMPD1
0.223231	0.333564	AC068587.6
0.223468	0.345103	CHCHD3
0.223468	0.373411	MCPH1
0.223592	0.625638	LINC00861
0.223967	0.462522	AGO4
0.223967	0.558138	MLH3
0.223967	0.567361	MSL1
0.223967	0.498881	ZNF821
0.223967	0.659355	LINC01727
0.224058	-0.565739	ATG4C
0.224058	-0.605324	CMTR1
0.224058	-0.657007	RPL4
0.224114	0.0496777	RNF166
0.224388	0.304762	HNRNPC
0.225384	0.391845	VIRMA
0.225388	0.481534	USP4
0.225441	-0.51812	JPX
0.226213	0.658008	MYSM1
0.226355	-0.124636	GOLGB1
0.226475	0.338391	AL359915.2
0.226475	0.218422	MORF4L2
0.226893	0.172023	TAF2
0.22692	0.191953	ARRB1
0.22692	0.0242196	C12orf75
0.22692	0.204095	CPNE3
0.22692	0.0629982	DOK2
0.22692	0.0125549	FAM76A
0.22692	0.101122	FSD1L
0.22692	0.20139	GARS
0.22692	0.13336	HEG1
0.22692	0.175547	MB21D1
0.22692	0.207336	TCF7L2
0.22692	0.0314713	TMEM106B
0.22692	-0.0186607	TRIR
0.22692	0.0409761	ZNF133
0.22692	0.155341	ZNF586
0.227157	0.252204	USP3
0.227218	-0.845984	IDS
0.227218	0.0448985	SLC35D2
0.227674	-0.721122	AP000311.1
0.227674	-0.74641	BNIP3
0.227674	-0.595139	EIF3B
0.227674	-0.346204	HAUS1
0.227674	-0.636664	SELP
0.227992	-0.0115527	CREB1
0.227993	-0.380357	TPT1-AS1
0.228042	-0.567057	CDKL1
0.228264	0.408294	TCHP
0.228385	0.648517	AC006369.1
0.228621	0.713674	LIN52
0.22886	0.16976	MYO9B
0.228903	0.0517665	FOXK2
0.22966	-0.663945	AP4E1
0.22966	0.438492	DCLRE1C
0.22967	-0.472339	GABPB1-AS1
0.23046	-0.68786	TSC22D3
0.230471	0.0524499	GMDS-AS1
0.230534	0.359648	IKZF3
0.230558	0.0973812	LIMD2
0.230654	-0.472205	RPS2
0.230804	0.40084	CHD3
0.231271	0.196618	CAB39
0.231652	0.373251	GMDS
0.231718	0.448475	HSPG2
0.231718	0.427707	MRPL33
0.231718	0.643034	SOX2-OT
0.231718	0.476999	YTHDF2
0.231718	0.443637	ZNF326
0.231806	0.167855	WRN
0.231892	0.573881	ATF2
0.231892	0.445905	PEAK1
0.231892	0.345625	VCPIP1
0.232034	0.194028	BCL11B
0.232077	-0.30976	AC079594.2
0.232077	-0.558527	PSME1
0.232454	-0.462364	CYHR1
0.232454	-1.0601	SCO1
0.232454	-0.493229	UFC1
0.232457	-0.579777	TPP2
0.232878	0.197557	UVSSA
0.233059	0.381145	BICD1
0.233878	0.584946	RELL1
0.233887	0.0688721	OPA1
0.233922	-0.573952	CAMK2G
0.234096	0.351179	DHX15
0.234224	-0.609934	RCAN3
0.234447	0.41593	RNPC3
0.235196	0.428967	CWC22
0.235196	0.427485	TRMT10B
0.235351	0.340408	CHD2
0.235663	0.424973	GYPC
0.235663	0.346846	KAT7
0.235663	0.396637	POLG2
0.23608	0.212001	ATG7
0.236127	0.294243	AC025171.1
0.236162	-0.558051	RPS15
0.236254	0.404251	CACUL1
0.236713	-0.772345	RAD54L2
0.237304	-0.538831	AL139095.4
0.237304	-0.609808	APBB1
0.237304	-0.774031	CAVIN1
0.237304	-0.554851	STX10
0.237304	-0.480152	Z93930.2
0.237907	-0.44641	MED21
0.237961	0.450067	C1orf112
0.238167	0.174163	SLAMF1
0.238511	0.231223	ATF6
0.238649	-0.473089	RBM39
0.239247	0.233763	AKAP13
0.239271	0.353842	USP14
0.239408	0.327887	INTS8
0.239408	0.230669	KATNBL1
0.239408	0.261319	WIPI2
0.239656	0.389702	NUB1
0.239656	0.260999	SNHG6
0.239797	0.247072	SOS1
0.240766	0.520478	CD84
0.240817	0.449819	DLG1
0.241798	0.478279	XKR6
0.241904	0.338654	DNAJC16
0.241904	0.244168	ORC4
0.24219	0.275646	NRF1
[truncated: 3,123 more rows]
