# Supplementary material for: Lack of p38 activation in T cells increases IL-35 and protects against obesity by promoting thermogenesis
Source: EMBO Rep. 2024 May 10;25(6):11. doi: 10.1038/s44319-024-00149-y (PMC11169359; doi:10.1038/s44319-024-00149-y)
Supplement: Supplementary file 4 — Dataset EV3 [file 44319_2024_149_MOESM4_ESM.xlsx]

## Sheet: Treg_adipose_tissue
Dataset EV3. Differentially expressed genes in human white adipose tissue Treg subcluster in severe obese (BMI 40-50 kg/m2) versus non-obese (BMI 20-30 kg/m2) subjects.
BMI 40-50 vs 20-30
p_val	avg_log2FC	Gene
1.18384e-06	2.50984	COL3A1
6.15334e-05	-2.26667	MTRNR2L12
9.65353e-05	1.83005	COL1A2
0.00010206	1.54966	SLC9A9
0.000181828	-2.52875	RPL23
0.000236081	1.70436	ASXL1
0.0002839	1.20075	RAP1A
0.000315872	1.58254	SPARC
0.000320809	1.08261	PNISR
0.000363323	-1.30931	NR1H2
0.000385651	-1.4278	TOMM7
0.000409988	-1.6375	AC010976.1
0.000467295	-2.21249	AC010609.1
0.000487414	-1.26153	SLFNL1-AS1
0.000504163	1.4249	SERINC1
0.000581951	1.61551	Z98749.3
0.000856072	-1.51998	EAPP
0.000895351	1.6593	NCALD
0.000941377	-1.38869	JUN
0.0011301	1.39368	CD58
0.0011653	-2.72031	LINC00486
0.00117247	1.51645	RHBDD1
0.00125178	0.989686	ZCCHC7
0.00132108	1.3016	BCL2
0.00132595	0.701799	NEAT1
0.00142499	1.54519	ACSL4
0.00161001	-1.26087	PTPN12
0.00161435	-1.82384	RPS27A
0.00178826	0.944285	MIR4435-2HG
0.00201203	1.15696	MEF2A
0.00212298	1.49886	COL1A1
0.00213606	-0.668385	AC010997.3
0.00213606	-0.725417	AC013640.1
0.00213606	-0.439338	ACMSD
0.00213606	-1.01856	AL591368.1
0.00213606	-0.845179	CDH23
0.00213606	-0.658886	ELMO1-AS1
0.00213606	-0.439338	FAM153A
0.00213606	-0.725304	MED30
0.00213606	-0.66088	MEG8
0.00213606	-1.58624	MTRNR2L8
0.00213606	-0.794479	RTN1
0.00213606	-0.797853	SELENOK
0.00213606	-0.759873	SHISA6
0.00213606	-0.78548	ZNF419
0.00224251	1.09854	HEATR5B
0.00245098	1.2791	ZC2HC1A
0.00247736	-1.16043	FAM162A
0.00253917	1.26668	PPP2R5E
0.00262939	1.26042	PCNP
0.00267605	1.14541	LPXN
0.00268204	1.3995	PCDH9
0.00272916	0.895968	ARID1B
0.00277061	1.16015	LCP1
0.00284858	-0.867289	AC092574.2
0.00290451	1.24817	CCNY
0.00305439	-2.11483	TPT1
0.00306199	0.700768	DIP2A
0.00389024	1.09062	CTSB
0.00390439	1.08879	GPHN
0.00400179	0.992878	CDK5RAP2
0.00400179	1.14261	MAGI1
0.00412863	0.648774	DLEU2
0.00425645	-1.13944	NCL
0.0044089	0.590794	WDR33
0.0044217	1.09843	CEPT1
0.00445212	1.41851	COL6A2
0.00460076	-0.814623	CFLAR
0.00460244	1.31782	COL6A1
0.00470367	4.03889	HBB
0.00473101	-1.60131	RPS20
0.0047366	1.06433	ADAM10
0.00474128	0.646339	ITFG1
0.0047522	1.29915	TIGIT
0.00530923	0.368148	SPEN
0.00532829	1.14775	CTLA4
0.00542553	-1.10967	RPLP1
0.00561209	-1.50713	RBBP6
0.00568844	1.4883	PPP2R2B
0.00570426	1.0377	LINC01237
0.00570426	1.11106	SCAF4
0.00570426	1.13449	TTC27
0.00576444	-0.699196	BRI3
0.0058135	1.27401	ATRN
0.00594373	0.703633	ATP11B
0.00603985	1.0004	GOLGA8B
0.00612816	0.760959	MAPK14
0.00614956	-0.910298	B2M
0.00640424	-1.26771	FOS
0.00674094	0.777234	WDR7
0.00677599	1.12406	CD63
0.00679815	0.972898	ASCC3
0.00704957	0.72268	TRPM7
0.00725221	-1.43469	RPL37A
0.00733478	0.99691	ACP6
0.00733478	1.26114	ALMS1
0.00733478	1.1155	EP400
0.00733478	1.17853	INTS6L
0.00733478	1.17166	SAE1
0.00733478	1.04489	SERBP1
0.00733478	1.09018	SYMPK
0.00736738	0.933102	MON2
0.00747095	-0.989797	LSM6
0.00753928	1.00142	SHOC2
0.0076349	-1.33527	INTS6
0.00763823	0.920315	MAP4K3
0.00771841	1.17687	TTC7A
0.00776484	1.17469	LUM
0.00781967	-0.960084	EPB41L3
0.00781967	-1.1029	RPL3
0.00784384	-1.42104	B4GALT1
0.00798057	0.641954	ZCCHC11
0.00807988	1.11025	AC004687.1
0.00807988	1.21554	KIF20B
0.00816062	1.05525	FBLN1
0.0084924	0.845555	ARID2
0.0085003	1.20135	SEL1L3
0.00862537	1.27009	EMSY
0.00869285	0.847573	SGMS1
0.00875814	-1.54236	MGAT4A
0.00890488	-1.31636	RPSA
0.00911434	0.648824	FAM214A
0.00914725	1.37063	CMSS1
0.00914725	1.01847	PDS5B
0.00936962	-1.1633	HAGH
0.00937247	-0.986889	TTC19
0.00940193	1.04403	AC009690.1
0.00959127	0.830868	WDR70
0.00975385	-1.30677	SNRK
0.00982553	1.0633	OXCT1
0.0101376	1.04329	BMP2K
0.0105781	0.742775	DDX6
0.0106281	1.09243	PAXBP1
0.010666	1.02681	EXOC1
0.0106969	-0.764681	CASC19
0.0108307	-0.924331	SLCO3A1
0.0111196	1.03671	SMYD3
0.0111671	1.33084	DLG2
0.0112034	1.3079	NLK
0.0112621	-1.05349	AL049840.1
0.0112621	-0.889192	EVI2B
0.0113597	1.08982	ITPR1
0.0113773	0.861982	CD36
0.011517	1.10642	DYNC1I2
0.0115707	0.738196	FBXL20
0.0117406	0.767631	UBR5
0.0118216	0.428884	PRPF4B
0.0118386	-0.862898	AP000919.2
0.0118648	0.674249	MGEA5
0.0119572	0.702691	TNFAIP8
0.012016	1.11024	ITGAV
0.012016	0.797661	MEF2D
0.012016	1.09532	SPOPL
0.0124411	-0.834264	AC109587.1
0.0124411	-1.00045	SIRT2
0.0127763	0.907218	KAT2B
0.0128135	1.03845	2011-09-01
0.0130178	1.14665	LUZP1
0.0130706	-0.550666	AC003681.1
0.0130706	-0.958385	AMN1
0.0130706	-0.804686	CMTR1
0.0131642	1.17691	SKAP2
0.0132527	0.875928	YEATS2
0.0134814	1.36655	CRADD
0.0135025	0.737708	TOX
0.0135301	1.00796	SPAST
0.0137281	-0.705434	MYLK
0.0137281	-0.658089	RNF126
0.0137688	0.834926	MLLT3
0.0139014	1.04262	KMT5B
0.0139014	0.842417	NOL7
0.0139014	1.05842	TRAM1
0.0139785	0.619323	FAM193A
0.0141006	0.684992	PTPRJ
0.0142243	-1.13616	HLA-C
0.0143992	-1.06112	BIRC2
0.0148022	-0.942803	MTFR1
0.0149067	0.695825	FARS2
0.0149312	0.636947	RIPOR2
0.0151313	-1.14971	DPEP2
0.0153142	1.06776	CDKN1B
0.0153142	0.840296	CNOT6
0.0153142	0.817277	COL5A2
0.0153142	1.23577	CYBRD1
0.0153142	0.90046	EML2
0.0153142	0.978414	HAT1
0.0153142	0.801656	HIP1
0.0153142	1.01197	MOB1A
0.0153142	0.984412	OTUD6B
0.0153142	0.886136	PACSIN2
0.0153142	1.04765	PLXDC2
0.0153142	0.923373	PRKCI
0.0153142	1.33936	RAP2C-AS1
0.0153142	1.02425	SERPING1
0.0153142	0.964398	ZFPM2
0.0153289	-1.4047	CD52
0.0154861	-1.00284	PARP8
0.0156943	-1.07948	AC006064.2
0.0156943	-0.800018	ATXN7L3
0.0156943	-0.847055	CCDC65
0.0156943	-1.15091	CP
0.0156943	-0.782688	LYSMD2
0.0156943	-0.909487	NKAIN2
0.0156943	-0.753881	PER1
0.0156943	-1.16813	RPL39
0.0156943	-0.714816	SUOX
0.0156943	-1.13727	TFPI
0.0156943	-0.649759	TRAT1
0.0156943	-0.865475	TTC9
0.0156943	-0.659618	ZNF341
0.0157498	-0.848997	CCDC66
0.0157713	0.910762	ICE2
0.0158481	0.762244	DCN
0.0161063	0.649841	LPP
0.0164639	0.689868	CD247
0.0164641	-1.29859	LARP1B
0.0165888	0.506475	TET2
0.0166357	-0.625989	AC055811.1
0.0166357	-0.63155	AL365203.3
0.0166357	-0.697656	INPP5K
0.0166357	-0.723682	MET
0.0166357	-0.739225	SLC26A5
0.0166357	-0.800297	SORBS3
0.0166468	0.866982	YY1AP1
0.0166593	-0.354139	AC090772.1
0.0167457	1.05227	STAM2
0.0171003	1.00735	FBLN2
0.0172108	0.852133	YTHDF3
0.0176121	0.63467	WSB1
0.0176263	-0.604626	SLC43A2
0.0176696	0.720021	MGST1
0.0176834	-0.927357	USP22
0.0180373	1.09677	NOL4L
0.0182529	1.23244	DICER1
0.0183153	-1.31908	CLINT1
0.0183447	0.975527	SYNE3
0.018628	0.643365	SH3KBP1
0.0186683	-0.277004	AL669831.5
0.0186683	-0.341002	AP000919.3
0.0186683	-0.324061	CNBD2
0.0186683	-0.260028	EMC1
0.0186683	-0.314983	GEMIN8
0.0186683	-0.321268	SSH3
0.0186683	-0.428596	UBOX5
0.018687	0.914937	YAF2
0.0187025	1.28007	ICOS
0.0188896	0.786798	SCFD1
0.018924	0.987567	IMMP2L
0.0189866	0.453001	MAN1A2
0.0190175	0.69287	ASPH
0.0191221	0.477803	CBFB
0.0191244	-0.950303	CAMK4
0.0192902	-1.18231	MRPL19
0.0194382	0.677381	MYO5A
0.0194627	0.778834	NFAT5
0.0194672	0.884265	ABI3BP
0.0194672	0.819732	AC021188.1
0.0194672	1.45302	C3
0.0194672	0.876621	DERL1
0.0194672	0.884413	EFEMP1
0.0194672	0.723064	FMNL3
0.0194672	0.984306	NHLRC3
0.0194672	0.760276	SLX4IP
0.0195036	0.815423	FUT8
0.0195102	0.990268	OSBPL3
0.0195343	0.830175	SLK
0.0197801	-1.14815	AL109930.1
0.0198947	0.995059	PIK3C3
0.0200972	0.819475	EXOC4
0.0202256	0.839511	PIK3CD
0.0203322	-0.990011	RNF111
0.02043	1.12769	GAPVD1
0.0205598	-0.722525	CSNK1G2
0.0205743	0.652048	CLTC
0.020576	0.86099	ARID5B
0.0205896	0.993386	HSP90AA1
0.0206473	-0.876536	WASHC2C
0.0208142	0.565037	PLCL1
0.0208836	0.976686	C2CD5
0.0213914	-1.45687	FKBP5
0.0215482	0.870843	KLC1
0.0215482	0.800159	PCYT1A
0.0215988	0.325068	TTN
0.021606	-0.0871533	LCOR
0.0216127	0.564159	FYB1
0.0216943	0.71341	SFXN1
0.0217372	0.916768	GCC2
0.0220336	0.94068	TBC1D4
0.022127	1.07487	NT5DC1
0.022183	0.593062	NEMF
0.0221998	-0.746382	IGFBP3
0.0222592	0.918075	FGD3
0.0222657	0.690973	AP1G1
0.0223269	0.636427	CCDC80
0.0223885	0.930355	CDK17
0.0224495	0.663974	MRE11
0.0226704	0.778309	ADD1
0.0227192	0.917785	CDC16
0.0228389	-0.981131	AC023389.1
0.0228502	0.65236	FOXP3
0.0230617	-0.547997	AC008878.3
0.0230655	0.607233	WDPCP
0.0230884	0.908158	PIK3CB
0.0232362	0.556204	LRRFIP2
0.0233252	0.870212	TMEM161B-AS1
0.0235762	0.896776	EIF5
0.0237004	0.747145	CLASP2
0.0239357	0.727033	CTNNB1
0.0239452	1.09498	ENOX2
0.0240091	0.673938	TMEM87B
0.0240129	0.88312	ATR
0.0243568	1.23988	UTY
0.0244099	-0.674989	AC090772.2
0.0246876	0.884504	APBB2
0.0246876	0.836933	ARHGAP35
0.0246876	0.843783	ATG14
0.0246876	0.720008	ATP6V1E1
0.0246876	0.923397	CRK
0.0246876	1.05018	INTS4
0.0246876	1.53502	KCNQ5
0.0246876	0.800411	MTX2
0.0246876	1.02544	SMARCE1
0.0246876	0.801265	TAMM41
0.0246876	0.855656	WDTC1
0.0246876	0.864097	ZNF573
0.02469	0.816274	MAF
0.0250029	-1.15475	KANK1
0.0252518	0.79379	AKAP11
0.0252849	0.733037	CACNA2D1
0.0254574	0.920167	JMJD1C
0.0257246	0.712033	ERICH1
0.0258422	-1.48526	PABPC1
0.0258916	0.852748	RNMT
0.02644	1.09608	DCAF10
0.0265616	0.804278	FNDC3B
0.0265701	0.723082	NOTCH2
0.0270248	0.878049	PVT1
0.0271309	0.652779	DNAJC1
0.0271843	0.782729	R3HDM2
0.0272158	0.907445	KIF13B
0.0272639	0.702561	DPY19L1
0.0272639	0.63728	UBXN7
0.0273052	0.866614	TAF3
0.0274859	1.07273	SUPT3H
0.0277715	0.859116	CPQ
0.0279627	-1.03052	IVNS1ABP
0.0279733	0.780277	PRKAR2A
0.0283022	-1.0928	OPRM1
0.0285868	0.72728	PCM1
0.0286285	-1.26598	POGLUT1
0.0286986	0.487292	LARP4
0.0286986	0.28621	METTL8
0.0286986	0.3604	PCED1B-AS1
0.0289805	0.970055	KIAA0586
0.029092	0.685761	CTSD
0.0294843	0.878182	CHD6
0.0296357	0.556666	UGP2
0.0297723	0.588639	PUM3
0.0299137	0.867874	STK39
0.0300332	-1.25957	AC013394.1
0.0300332	-1.01868	CAPN1
0.0300332	-1.35105	RPS28
0.0300526	0.925785	LCLAT1
0.0303506	0.844626	CWF19L2
0.0306096	0.781101	FAM192A
0.0312412	0.862986	AL365273.2
0.0312412	0.60868	ARHGAP9
0.0312412	0.613018	ATP5S
0.0312412	0.644096	C12orf4
0.0312412	0.754313	CDYL2
0.0312412	0.800826	EPHX2
0.0312412	0.774127	GANC
0.0312412	0.8364	HLA-DPB1
0.0312412	0.813464	JMY
0.0312412	0.638554	KANSL3
0.0312412	0.665768	NIPA1
0.0312412	0.658179	PDIA6
0.0312412	0.752734	ROBO2
0.0312412	0.751302	TMEM33
0.0312412	0.808866	TOR1AIP1
0.0312412	0.772015	TRHDE-AS1
0.0312412	0.978968	UBN1
0.0312412	0.725955	ZNF519
0.0312595	-0.587945	HLA-B
0.0312921	-0.833631	BIN3
0.0312921	-0.953851	LINC02237
0.0312921	-1.12377	TCEAL4
0.0312921	-0.92713	ZNF487
0.031315	0.759573	PSAP
0.0313713	0.720027	CTDSP1
0.0313713	0.892656	EPM2AIP1
0.0316437	0.87414	ZBTB20-AS1
0.0316735	0.864635	TMEM259
0.0318958	-1.18815	RPL13
0.0322049	0.949959	PIGL
0.0325959	-0.770991	SLC35E1
0.0325959	-0.736444	SPATA13
0.0326913	-0.599545	AL360091.3
0.033151	0.708378	QKI
0.0335204	0.777669	TDRD3
0.0335857	0.733922	NEDD9
0.0337905	0.62073	HNRNPLL
0.0338118	-1.2042	COPB1
0.0339293	1.01185	GBE1
0.0341657	0.81426	LINC01239
0.0341897	0.211172	OTULIN
0.0343607	0.773851	FER
0.034481	0.821168	N4BP1
0.034481	0.797359	ZC3H8
0.034628	0.752457	TAOK3
0.0350437	0.763578	GLRX
0.0350437	0.528689	MED4
0.0353128	-0.95745	ZRANB1
0.0353215	-1.77683	SDCBP
0.0353437	-0.67325	AC073343.2
0.0357321	0.791523	PMS1
0.0360277	-1.63415	RPL32
0.0361614	0.920973	SUZ12
0.036282	0.475323	IFNAR2
0.0365343	-0.228839	IWS1
0.0366637	0.777646	CLASRP
0.0368346	0.834701	ATE1
0.0368346	0.772439	PSEN1
0.0369597	0.613101	TRAK1
0.0370511	0.796955	TYW1
0.037423	0.736771	SEMA3C
0.037513	-1.75305	RPS27
0.0375738	0.228674	THADA
0.0376159	0.832455	COL4A2
0.0376159	0.872336	KDM5B
0.0381362	0.693035	TNRC6A
0.0382253	0.14167	NUFIP2
0.0382364	0.903336	ITIH5
0.0382867	-0.646044	EEF1AKMT1
0.0382867	-0.641499	2001-03-01
0.0385981	0.82082	RBL1
0.0385988	0.720429	BRD9
0.0385988	1.12483	TGFBR1
0.0385988	0.895735	TMBIM6
0.0386951	0.676997	ANKMY1
0.0386951	0.607842	NAA25
0.0387311	0.357485	LMBR1
0.0388278	0.704683	STAG1
0.0392446	1.56346	CADM1
0.0392457	0.910074	SPP1
0.0394611	0.990775	AC002066.1
0.0394611	0.622424	AC009948.1
0.0394611	0.536653	AP1M1
0.0394611	0.812402	ARFGAP3
0.0394611	0.888253	DPY19L3
0.0394611	0.655754	ELMOD2
0.0394611	0.678183	HACD2
0.0394611	0.98175	ICA1
0.0394611	0.710278	IPO7
0.0394611	0.869488	MFSD12
0.0394611	0.749929	NCAPD3
0.0394611	0.626692	PARP1
0.0394611	0.655545	PUS7L
0.0394611	0.667201	RBBP7
0.0394611	0.585016	RFWD3
0.0394611	0.62996	RNF11
0.0394611	0.606058	TXNDC15
0.0394611	0.85273	TYROBP
0.0394611	0.77686	UBTF
0.0394611	0.746796	WBP2NL
0.0394611	0.777521	WBP4
0.0394611	0.837135	YPEL3
0.0394611	0.731353	ZC3H12C
0.0394611	0.659956	ZCCHC17
0.0394611	0.786438	ZDHHC2
0.0395835	0.913881	PKD2
0.0395885	0.672301	STN1
0.0401262	-0.98963	AP001011.1
0.0401268	-0.836925	GGNBP2
0.0401949	0.72498	BAZ2B
0.0402775	0.870492	SPAG16
0.0403015	0.885286	RPS6KC1
0.0404088	0.75155	CAMKMT
0.040415	0.450175	NUMB
0.0410062	0.295433	SCFD2
0.0412252	-0.723302	MUM1
0.0413231	0.572785	TULP4
0.0415795	0.940282	DIDO1
0.0415827	0.792371	CYTOR
0.0416379	0.647968	ERCC6L2
0.0416379	0.683391	IGFBP6
0.0416379	0.761104	SP140L
0.0421619	0.802364	EXOC6B
0.0422649	-1.37317	FAU
0.0422649	-1.28113	RPS15A
0.0425864	0.826382	CD46
0.0426984	0.700137	FRS2
0.0426984	0.617288	PDLIM5
0.042847	0.78694	TNRC6C
0.0429747	0.778585	PKP4
0.0432125	0.522926	RFWD2
0.0433522	0.540413	TET3
0.0435133	0.777939	SEC11A
0.0435603	0.810923	MINDY3
0.0437187	0.624428	FANK1
0.0437818	0.607596	PPFIA1
0.0438985	0.896476	DARS
0.0440537	-0.794925	AL357153.2
0.0440537	-0.837603	PSMC2
0.0443222	0.650974	CCDC14
0.0443222	0.618248	SLF2
0.044417	0.0577747	HDAC8
0.0444434	0.396446	SLFN12L
0.0445802	0.812074	SMARCAD1
0.0448389	0.863353	LYPLA1
0.0448882	0.17947	DHRS7B
0.0454502	-0.806271	IMMT
0.0455333	0.742323	PSMD1
0.0457878	0.950493	SFMBT2
0.0460332	0.701577	CCDC18-AS1
0.046212	0.494816	CCNL1
0.0464243	0.831949	RC3H1
0.0464855	0.54127	SP3
0.0465835	0.592675	RASA2
0.0466805	0.881371	UBAP1
0.0472787	0.776046	SUCLG2
0.0473845	0.675904	CFDP1
0.0476396	-0.973103	ATP8B1
0.0477344	0.818276	SVEP1
0.047762	0.337565	AC008105.3
0.047762	0.666387	TMC8
0.0477628	0.706181	RTTN
0.0479644	-0.777991	VTA1
0.0479653	0.753979	CSDE1
0.0480052	0.594548	ERC1
0.0480676	0.593969	ELF2
0.0483052	0.620743	DECR1
0.0484586	0.580657	ATXN7
0.0484692	0.747996	KCNAB2
0.0486024	-0.560588	UBASH3A
0.0487494	0.681812	CTDSPL2
0.048981	-0.895662	BMPR1A
0.0489915	0.837805	SREK1
0.0489915	0.899163	TM9SF2
0.0491072	-0.582817	SLC25A26
0.0497658	0.66913	ATP10D
0.0497677	0.544831	ANKZF1
0.0497677	0.653996	APPL1
0.0497677	0.767756	ARL5A
0.0497677	0.466508	BAX
0.0497677	0.570457	CBX6
0.0497677	0.789323	CC2D2A
0.0497677	0.944972	CTSK
0.0497677	0.511171	DHX16
0.0497677	0.600547	EDARADD
0.0497677	0.581991	EDC3
0.0497677	0.601326	GRAMD1B
0.0497677	0.803862	HSPB11
0.0497677	0.627702	KDSR
0.0497677	0.558478	KIAA0556
0.0497677	0.710693	KIF16B
0.0497677	0.953983	LIX1-AS1
0.0497677	0.586875	MSR1
0.0497677	0.531348	MTRR
0.0497677	0.675064	NFIC
0.0497677	0.741674	PARP6
0.0497677	0.496021	PHF6
0.0497677	0.563876	PIGC
0.0497677	0.963344	PLD3
0.0497677	0.779481	SCARB2
0.0497677	0.928431	SEMA6A-AS1
0.0497677	0.8279	SLC37A3
0.0497677	0.690494	SNX30
0.0497677	0.689085	SUCLA2
0.0497677	0.984412	SUDS3
0.0497677	0.570024	TMEM167A
0.0497677	0.712453	TPGS2
0.0497677	0.664797	TTC28-AS1
0.0497677	0.61735	WHAMM
0.0497677	1.02321	ZDHHC14
0.0497677	0.516468	ZMIZ1
0.0497677	0.698571	ZNF121
0.0502548	-0.854049	RPL35A
0.0502548	0.858545	SCP2
0.0503202	-1.38769	IL7R
0.0503414	-0.907565	TFDP2
0.05044	0.544661	PICALM
0.0504943	0.665618	CTAGE5
0.0504952	0.52843	NME7
0.0506203	0.595234	MALT1
0.0507017	-1.05907	NSUN3
0.050946	0.680703	LEMD3
0.0515401	0.637861	ASXL2
0.0515562	0.78123	DOPEY2
0.0515562	0.871543	PSMF1
0.0515562	0.750011	ZFP90
0.0516043	0.498385	VPS54
0.0517943	-0.796276	SMAD3
0.0518059	-0.615099	IL17RA
0.0519201	0.698412	FBXO3
0.0519992	0.515763	STAM
0.0520378	0.423495	LCP2
0.0520899	0.679451	ANKS1A
0.0522259	-0.9947	AC025188.1
0.0522259	-0.574033	BTBD2
0.0522259	-0.657185	COMMD9
0.0522259	-0.597475	DPH5
0.0522259	-0.835349	IGSF8
0.0522259	-0.665825	KDM6B
0.0522259	-0.82885	MRPL32
0.0522259	-0.700629	PIK3C2B
0.0522259	-0.590008	PSME3
0.0522259	-1.0428	SPCS1
0.0522982	0.733426	HDAC7
0.0522982	0.64547	MAP2K1
0.0522982	1.03996	UBA6-AS1
0.0524009	0.575563	LRBA
0.0524105	0.629025	RAB2A
0.0526545	1.16749	SUMF1
0.0528857	0.674291	TMED8
0.0532256	0.390396	EFL1
0.0532256	0.607306	RUFY1
0.053742	0.423565	TCF12
0.0540489	-0.166319	FTL
0.0541376	0.631139	TMOD3
0.0542438	-0.81331	DEPDC5
0.0542905	-1.2247	DSCR3
0.0543851	-1.35443	MT-ND4L
0.0545584	0.610038	BARD1
0.0545584	0.557518	CMTM6
0.0545584	0.467396	TSG101
0.054588	-0.707846	AC098850.4
0.054588	-0.789631	ADGRL4
0.054588	-0.77714	C14orf166
0.054588	-0.943029	MAP2K2
0.054588	-0.631103	RPAP1
0.054588	-0.823104	ST6GALNAC6
0.054588	-0.681171	ZBTB2
0.054588	-0.658598	ZDHHC16
0.0546042	0.8879	DEF6
0.0546129	0.607949	RASGRP1
0.054784	0.213784	HNRNPD
0.0554978	0.0454509	PLCL2
0.0559189	0.456468	CYB5B
0.0559189	0.326757	DTD1
0.0559189	0.0218898	NVL
0.0559189	0.412911	TBRG1
0.0559326	0.743826	ZNF107
0.0560989	0.740185	BABAM2
0.0564301	0.767587	GNG2
0.0564808	0.692255	PTK2B
0.0566121	0.595354	RABGAP1
0.0567026	0.860343	CDK6
0.0567351	0.567003	KRIT1
0.0567359	0.774422	AGO3
0.0567359	0.645932	NUTM2B-AS1
0.0570385	-0.481738	AC015849.3
0.0570385	-0.860963	AC015923.1
0.0570385	-0.737391	AC022395.1
0.0570385	-0.707338	AC073569.2
0.0570385	-0.513382	ADAM8
0.0570385	-0.593687	ADGRL3
0.0570385	-0.99945	GZMA
0.0570385	-0.623899	MCEE
0.0570385	-1.14075	NDUFS5
0.0570385	-0.3993	NPRL2
0.0570385	-0.778009	STRADA
0.0570472	0.69136	PRPF39
0.0570859	0.725586	ANKRD10
0.0571318	-1.10527	IDI1
0.0571898	0.731494	ZNF236
0.0574368	0.470623	FTO
0.0576654	0.577017	MIR181A1HG
0.058025	-0.54169	KLF2
0.0580736	0.530197	GNB1
0.0583882	0.637823	C20orf194
0.0584705	0.566065	CEP95
0.0584705	0.745825	ZBTB44
0.0584935	0.731806	PAPSS1
0.0586445	0.809984	MARK2
0.0592219	-0.754631	ANO6
0.0595799	-0.511571	AC055733.2
0.0595799	-0.564107	CHRM3
0.0595799	-0.140611	PXDNL
0.0595799	-0.30112	RAB15
0.0595799	-0.682451	TRAPPC2L
0.0595799	-0.64064	TYSND1
0.0595799	-0.444492	UGDH
0.0595799	-0.610881	YIF1A
0.0595799	-0.693816	ZBTB20-AS2
0.0597001	0.333516	NKTR
0.0597749	0.63787	DOPEY1
0.0603883	0.856772	ANXA2
0.060568	0.929204	GON4L
0.060608	0.515275	FOXN3
0.0607136	0.355662	CSNK2A1
0.0609875	-0.869448	PRRC2C
0.0609992	0.625441	NOVA1
0.0611078	0.755011	CASD1
0.0611078	0.56458	FSTL1
0.0613218	0.769926	PRKDC
0.0613218	0.696092	WDR20
0.0614776	0.610775	CEP63
0.0614776	0.613862	LTN1
0.0614776	0.790835	MICAL2
0.0615278	0.50132	ANTXR2
0.061795	-1.06439	ARHGDIB
0.0622145	-0.967457	C17orf97
0.0622145	-0.597434	LRP2BP
0.0623472	0.497348	KIFAP3
0.062357	0.379704	HIVEP1
0.0625189	-0.977694	MZT2A
0.0625396	0.608161	DIAPH2
0.062568	0.828784	DSTYK
0.062568	0.787428	KRCC1
0.062568	0.820865	TMBIM4
0.0626947	0.602861	ABHD13
0.0626947	0.820261	AL158198.1
0.0626947	0.611264	ALG5
0.0626947	0.499648	ARL17A
0.0626947	0.638381	ARL5B
0.0626947	0.602635	C9orf72
0.0626947	0.708599	CACHD1
0.0626947	0.644279	CCDC130
0.0626947	0.587368	CFAP70
0.0626947	0.766788	CLN5
0.0626947	0.803615	CTR9
0.0626947	0.620061	DCAF8
0.0626947	0.466628	FHOD1
0.0626947	0.511416	GOLGA3
0.0626947	0.731532	GTF2A1
0.0626947	0.624834	GTF3A
0.0626947	0.486482	HAUS3
0.0626947	0.717994	HDAC2
0.0626947	0.550648	HLA-DMA
0.0626947	0.790795	HLA-DPA1
0.0626947	0.707673	IAH1
0.0626947	0.752867	IFFO1
0.0626947	0.671792	JKAMP
0.0626947	0.630847	MACROD2
0.0626947	0.616298	MFSD14B
0.0626947	0.530798	MLKL
0.0626947	0.48256	PALLD
0.0626947	0.894776	PHLPP2
0.0626947	0.414109	PPP1R12C
0.0626947	0.649904	PRDM15
0.0626947	0.712325	PSD4
0.0626947	0.425247	PSMG4
0.0626947	0.644618	RNF167
0.0626947	0.509061	RNPS1
0.0626947	0.569337	SDAD1
0.0626947	0.590162	SH2D2A
0.0626947	0.569134	SLC7A5
0.0626947	0.499399	SYN3
0.0626947	0.636745	TMEM5
0.0626947	0.823317	TNFSF13B
0.0626947	0.672836	TTC12
0.0626947	1.01653	UACA
0.0626947	0.583864	WDR36
0.0626947	0.585106	ZNF138
0.0626947	0.506463	ZNF274
0.0626947	0.633514	ZNF714
0.0627783	0.850667	STAT1
0.0627927	0.365311	MAP4
0.0630162	0.643558	MKL2
0.0630162	0.680657	ZDHHC13
0.0633844	0.235	ZNHIT6
0.064074	0.497824	TMEM165
0.0640923	0.599217	GPATCH2
0.0641011	0.875392	VAV3
0.0641187	0.863411	LIPA
0.0644181	-1.15704	PPP1R7
0.0645452	0.571894	CD28
0.0645866	0.663237	ADCY7
0.0645866	0.731165	HIPK2
0.0645866	0.651043	ITGB3BP
0.0645866	0.770941	PIAS2
0.0649447	-0.282541	ALAS1
0.0649447	-0.41733	SNRNP27
0.0651062	-0.584794	ZNF644
0.0652152	0.567335	ARHGEF12
0.0652152	0.681486	HELZ
0.0652349	0.697977	GTF2E2
0.065245	0.791672	KLHL2
0.0655513	0.869027	CENPP
0.0656075	-0.956108	AC010260.1
0.0656075	-0.904599	ANKRD49
0.0656075	-0.892646	PAIP1
0.0656797	0.936722	NUDT5
0.0658058	0.954052	ALCAM
0.0658058	0.731914	MFSD14C
0.0658058	0.562634	MPHOSPH6
0.0658058	0.789358	NINJ2
0.0658484	0.510746	RPS6KA5
0.0660586	-0.98487	FAM212B
0.0660887	0.811227	RSF1
0.0661831	0.609715	NEK7
0.0661891	0.674071	NIPAL2
0.0661891	0.571017	TPRG1
0.0662318	0.470598	HNRNPH1
0.0665091	0.483237	MAPK1
0.0669608	-0.831385	CEP85
0.0669608	-0.690156	MTIF2
0.0672886	0.596125	PAPD4
0.0674758	0.809019	SAMD8
0.0674758	0.823893	TNFRSF9
0.0677731	-0.343322	AC092140.1
0.0677731	-0.257883	CASC8
0.0678242	0.426886	MED27
0.0678242	0.43651	RBCK1
0.0681761	0.425279	FNDC3A
0.0682883	0.520833	NUP98
0.0683876	0.256196	HDAC4
0.0684957	0.605304	FANCL
0.0686598	-0.497427	FBXO21
0.0690961	0.739821	DENND1A
0.0692773	-0.891661	APOBEC3G
0.0692773	-0.683418	PECAM1
0.0694808	-1.07147	CRBN
0.0694924	0.258845	CREBZF
0.0694924	0.256701	SLC25A45
0.0695074	0.457087	SRSF2
0.0698093	-0.92182	XRCC5
0.0700081	0.639047	ATP6V0A1
0.0700188	-0.600002	IFI16
0.0701326	0.45772	KDM4C
0.0702259	0.695938	UBASH3B
0.0702292	0.794418	ATP7A
0.0702979	0.846385	PRKCQ
0.0704529	-1.17349	RPL30
0.0705901	0.643829	PHF21A
0.0708422	0.365225	NAA35
0.0709187	0.666058	IGFBP5
0.0711419	-0.90964	GIMAP7
0.0716592	-0.70049	ARL8A
0.0716592	-0.875562	KCNIP4
0.0716592	-0.96245	KIZ-AS1
0.0716592	-1.15376	KLRG1
0.0716592	-0.849132	NADK
0.0716592	-0.60571	SEC23B
0.0717049	0.860952	PHF20
0.071802	-0.784884	CAMK2G
0.071802	0.724227	ILF3
0.0719059	-0.898769	MAX
0.0720586	-0.828367	CLOCK
0.0722028	0.544276	PHKB
0.0722598	0.641711	SPG7
0.0724548	-0.834639	SDCCAG3
0.0725076	0.430394	GLS
0.0726345	0.519647	CABIN1
0.0728338	-1.00491	RPS16
0.0728833	0.515542	ZNF33A
0.0729042	-0.629972	NUS1
0.0738955	0.456637	MBNL1
0.0741078	-0.864811	MAPKAPK5-AS1
0.0741078	-0.790677	PARD3
0.0741432	0.448006	HIBCH
0.0745077	0.641148	TXNRD1
0.0745874	-0.788942	TMEM179B
0.0746706	0.163074	FAM172A
0.0746729	0.729011	SCAI
0.0748899	0.593294	CCDC91
0.0751376	0.765946	NHLRC2
0.0756111	0.33856	JAZF1
0.0760568	0.0879516	ZNF638
0.0760664	-1.26279	RAB11A
0.0762876	0.835895	SNX14
0.0762992	-0.689822	EFR3A
0.0763344	0.403103	GNA13
0.0763563	0.648807	MRPS5
0.0763563	0.749735	TRIO
0.0766244	-0.6575	GPR183
0.0766729	0.407463	MED13
0.0772633	0.561697	STRN
0.0773941	0.320695	C11orf80
0.0773941	0.536043	PLEKHG1
0.0774031	0.435225	LINC01184
0.0774556	0.776215	TPR
0.0776329	-0.705504	KIAA0319L
0.0779868	0.0176267	SEC62
0.0779868	0.541473	TANGO6
0.0780301	0.488817	2009-09-01
0.0780518	0.640367	ZMYND8
0.0780526	0.512095	YWHAZ
0.0780691	-1.00268	RPS18
0.0781643	0.351045	CDC27
0.0789244	0.683798	NCK1-AS1
0.0789273	0.453045	AC006030.1
0.0789273	0.692131	AC009061.2
0.0789273	0.585864	ADAM9
0.0789273	0.687737	ADCY3
0.0789273	0.602551	AFDN
0.0789273	0.517846	ALDH9A1
0.0789273	0.696075	ANGPT1
0.0789273	0.534195	ANO1
0.0789273	0.637947	AP000462.1
0.0789273	0.499202	APLF
0.0789273	0.402507	APMAP
0.0789273	0.509245	ATP6AP2
0.0789273	0.604639	BNIP3L
0.0789273	0.597552	C6orf136
0.0789273	0.517122	C7orf50
0.0789273	0.474968	CPSF1
0.0789273	0.632941	CREBL2
0.0789273	0.498864	DDX23
0.0789273	0.51608	DGUOK
0.0789273	0.494281	ELF4
0.0789273	0.514702	ELOC
0.0789273	0.477092	ENPP2
0.0789273	0.593152	ERCC6
0.0789273	0.545369	EXOC7
0.0789273	0.689542	EXOSC1
0.0789273	0.660995	FAM117B
0.0789273	0.748047	FGFR1
0.0789273	0.525143	GABPA
0.0789273	0.675188	GGA1
0.0789273	1.76324	HBA2
0.0789273	0.675699	HDAC3
0.0789273	0.614683	IRS2
0.0789273	1.1641	ITLN1
0.0789273	0.532168	LDB2
0.0789273	0.819282	LINC02391
0.0789273	0.620815	LIPE
0.0789273	0.730555	LRPAP1
0.0789273	0.609317	MCM8
0.0789273	0.483401	MFAP3
0.0789273	0.6437	MFAP4
0.0789273	0.571185	MRPL48
0.0789273	0.637862	NTNG2
0.0789273	0.564899	PAK3
0.0789273	0.724939	PALMD
0.0789273	0.586004	PARVG
0.0789273	0.585522	PLEK
0.0789273	0.465129	POLM
0.0789273	0.610638	PTPRS
0.0789273	0.699268	RAB4A
0.0789273	0.532372	RAD52
0.0789273	0.580259	RAP2A
0.0789273	0.432769	RASSF5
0.0789273	0.755845	RNF130
0.0789273	0.719438	RPIA
0.0789273	0.508055	SCARA5
0.0789273	0.519708	SLC9A1
0.0789273	0.658972	SMAD5
0.0789273	0.545655	SPART
0.0789273	0.570391	ST7-AS2
0.0789273	0.558432	TFAM
0.0789273	0.448085	TOPORS
0.0789273	0.566249	TRIM66
0.0789273	0.663377	TXLNG
0.0789273	0.627772	UPF1
0.0789273	0.535526	USF2
0.0789273	0.644375	USF3
0.0789273	0.371792	WDR41
0.0789273	0.49318	XPNPEP3
0.0789273	0.604196	ZFYVE26
0.0789273	0.511264	ZNF212
0.0789273	0.555946	ZNF675
0.0789273	0.585022	ZWILCH
0.0790192	0.750224	MSI2
0.0791263	0.275354	HUWE1
0.0792097	-0.114871	KMT2C
0.0792102	-0.694553	AKT2
0.0792102	-0.52137	CNDP2
0.0792939	0.279374	TRAF3
0.0796682	0.674773	AAGAB
0.0796682	0.569752	SUPT20H
0.0797143	0.925869	AL445472.1
0.0797143	0.630992	ANKRD10-IT1
0.0797143	0.843122	STK38L
0.0797143	0.899865	TRPV2
0.079942	-0.872084	COG4
0.0801656	0.606319	XPA
0.0804539	0.660468	CDK19
0.0807061	0.389736	TRIM38
0.0807108	0.616681	ZC3H7A
0.0812946	-0.574146	SLC35F2
0.0814933	0.649906	GNAQ
0.0818665	-0.524821	ZFY
0.0821274	0.458518	AL139807.1
0.0821274	0.55577	DTWD1
0.0821274	0.580177	HMGN1
0.0821274	0.524734	TOX4
0.0829451	-0.37989	DESI1
0.0833025	0.547645	TMEM131
0.0834681	0.273974	STAT3
0.0835824	0.660045	ZZZ3
0.083771	0.773339	DDX1
0.0839278	0.815994	APLP2
0.0839278	0.772442	CDK5RAP1
0.0841279	0.341769	BUB3
0.0841279	0.566228	C15orf41
0.0841279	0.456669	CLTA
0.0841279	0.362677	HGSNAT
0.0842418	0.660963	TTC3
0.0845374	0.985901	TIMP1
0.0848409	0.76564	PPP4R3A
0.0848747	0.655465	LCORL
0.0850004	0.261418	ABHD18
0.0853051	0.212297	SMAP2
0.0854084	0.349889	PHACTR2
0.0854492	0.484944	MYO1D
0.0854492	0.687615	OSBPL9
0.0858611	0.602185	DROSHA
0.0858611	0.712324	SMS
0.0859986	0.428562	ADK
0.086032	-0.498762	TRAPPC13
0.086091	0.556908	SMC4
0.0861677	0.0728297	LAMTOR5-AS1
0.0861677	0.123572	LAYN
0.0861677	0.34367	LIN54
0.0861677	0.0603091	MOB1B
0.0861677	0.095014	SNX5
0.0863152	0.549568	RFX7
0.0866906	0.467366	PIP5K1A
0.0869301	0.763877	CBL
0.0872936	0.0378688	DNAJC13
0.0872936	0.618098	NDE1
0.0873959	-0.55693	ADA2
0.0873959	-0.474062	DDIT4
0.0873959	-0.36295	UBE2D1
0.0874989	0.398339	CCDC141
0.0876165	0.558428	NLRC5
0.0890752	-0.920828	NUP133
0.0890752	-1.74065	RPL19
0.0891701	0.497131	KLHL24
0.0891701	0.908765	THEMIS
0.0892943	0.69158	TLE4
0.0898781	0.50195	TNRC6B
0.0900283	0.215989	ANKIB1
0.0901678	0.636639	HELLS
0.0902488	0.614715	SNX6
0.0909891	0.663247	KIAA1328
0.0910788	0.692031	AC245427.1
0.0910788	0.67405	TIMP2
0.0912455	0.548754	SLAIN2
0.0917608	-0.454046	MSL3
0.0921989	0.731962	MCF2L2
0.0922788	0.458259	C2CD3
0.0922788	0.361433	CAPZA2
0.0923249	0.825281	C10orf76
0.0923854	0.540951	CHSY1
0.0928266	-0.840396	PITPNB
0.0928381	0.922735	TSHZ2
0.093068	-0.732735	PTPN22
0.0932228	-0.345808	PTGER4
0.0935106	-1.76017	DHFR
0.0935306	0.609435	PRKACB
0.0937274	-0.958233	TC2N
0.09379	0.0104229	FBXO11
0.0938326	0.536064	SPAG9
0.0946467	0.760818	TTLL5
0.0946519	0.768186	SAMD12
0.0949754	0.426157	AP2B1
0.0949949	0.495833	ARHGAP17
0.0949949	0.415802	USP12
0.0959932	0.525621	CUTC
0.0960134	0.458087	SMG1
0.0961144	-0.80904	DIS3L2
0.0962965	-0.397219	AC010894.3
0.0962965	0.415653	TACC1
0.0970014	0.41422	EIF5B
0.0974733	0.298556	ITPKB
0.0974746	0.249918	RIC1
0.0974905	-1.09469	SARAF
0.0980278	-0.75943	ITGA4
0.0981527	0.28967	SECISBP2L
0.0983646	0.442629	EYA3
0.0988545	0.706014	HCP5
0.0990448	0.529344	CLU
0.0990448	0.4818	FXYD5
0.0990999	0.575041	EIF4G2
0.0993021	0.596603	ABCD2
0.0993021	0.642957	COL5A1
0.0993021	0.45663	CSE1L
0.099331	0.815772	SGPP1
0.0996614	0.994619	ATP11A
0.100112	0.412952	MGA
0.100176	0.0292654	AC009120.2
0.100264	0.608379	SDCCAG8
0.10082	0.352334	TTC17
0.101039	0.683889	CAPRIN1
0.101121	0.0329579	C1QTNF3-AMACR
0.101121	0.459339	USP10
0.101314	0.602015	FREM1
0.101314	0.76021	RNF214
0.10164	0.598976	H2AFV
0.101697	0.465898	ATG3
0.101697	0.473132	CBX5
0.101697	0.539221	FAM91A1
0.101835	0.703734	APPL2
0.101835	0.764014	RAB28
0.102143	0.640091	CENPC
0.10234	0.479952	HCLS1
0.10234	0.639587	SLC16A7
0.10234	0.299974	VEZT
0.102415	-0.502949	FYN
0.102431	0.205452	CDK13
0.103822	0.606445	SP1
0.103822	1.12956	TMLHE-AS1
0.104	0.702627	FGGY
0.104138	0.358573	IL1RAP
0.104138	0.334709	MIR3142HG
0.104138	0.36141	NEDD1
0.104138	0.383766	P4HB
0.104151	0.448551	HNRNPA3
0.104151	0.56211	RSBN1
0.104358	0.355821	FAM208A
0.104742	0.571555	PSME4
0.105376	-0.764558	CD27
0.105376	-0.626444	ITFG2
0.105376	-1.34029	RPS21
0.105377	0.533554	SERGEF
0.106134	0.265576	TRIM33
0.106201	0.795477	UBE2R2
0.106289	0.28703	KIAA1109
0.106626	0.270912	EPB41L2
0.106626	0.180925	FAM149B1
0.106626	0.13593	GMPS
0.106626	0.070528	KLHL42
0.106626	0.367019	NUMA1
0.106626	0.0437467	SCAMP1
0.106626	0.366084	TPM1
0.106976	0.361552	PYHIN1
0.107039	0.102629	TRIM37
0.107056	0.15001	NDEL1
0.107056	-1.0948	RALGDS
0.107068	0.670516	NCK1
0.10725	0.487786	SSBP2
0.107339	0.57156	ZHX2
0.107404	0.240886	KIF5B
0.108052	0.33241	MAP3K7
0.108361	0.605924	RNF13
0.108439	0.57872	ECE1
0.108759	-0.651822	CFD
0.108836	-1.28095	PDCD7
0.108836	-0.874211	PIGB
0.108986	0.680196	PHTF1
0.109059	0.347173	TSC22D1
0.109101	1.09739	HDAC9
0.109533	-0.768225	AP1B1
0.109599	0.348507	NAV3
0.109773	0.417706	C22orf34
0.109773	0.404133	MFF
0.110204	0.749243	PGM2L1
0.110632	0.565651	TSPAN14
0.110714	0.376899	USP40
0.110749	0.13031	DOCK11
0.110864	0.215979	METTL15
0.111524	0.559169	2006-03-01
0.111643	0.548736	CCNH
0.11226	0.287207	RBPJ
0.112315	0.421495	CNTRL
0.112389	-0.817521	NDUFV3
0.11261	0.591703	MIR99AHG
0.113026	0.363465	PSMA1
0.113026	0.220748	RBBP4
0.113154	0.451405	ROCK2
0.113489	-0.642795	ABCD3
0.11376	0.738426	ADAT2
0.113823	-0.605736	CDK8
0.11403	-0.717167	CNOT6L
0.114314	0.291186	CCNL2
0.114314	0.292971	EHBP1L1
0.114351	0.531446	FRA10AC1
0.114351	0.438126	MAPK9
0.114351	0.563321	NUB1
0.11436	0.648578	VPS50
0.114392	0.16431	PLEKHA2
0.115348	0.568469	MKLN1
0.115377	-0.456607	KBTBD2
0.115475	0.760536	DNAJC2
0.115475	0.764217	UBR4
0.116401	0.585889	RFX3
0.116465	-0.87557	AGPAT2
0.116465	-1.10731	ARHGEF40
0.116465	-0.859867	BNIP3
0.116465	-0.749395	COG8
0.116465	-1.02989	EEF1A1
0.116465	-0.783025	EFCAB14-AS1
0.116465	-0.486558	FOXM1
0.116465	-0.621753	NAPRT
0.116465	-0.733374	NTMT1
0.116465	-0.480266	PIAS3
0.116465	-0.607371	RGS19
0.116465	-0.742618	TMEM39B
0.116465	-0.691354	USHBP1
0.116465	-0.763346	ZCRB1
0.116639	-0.0921332	ZRANB3
0.116646	0.320571	S100A4
0.116839	-0.814407	TMEM222
0.117111	0.838992	FAAH2
0.117111	0.501988	TAB3
0.117111	0.581894	TCAIM
0.117111	0.427418	ZUFSP
0.117663	0.618134	VKORC1L1
0.117765	0.780517	FILIP1L
0.11818	0.550374	TRIP12
0.118278	-0.60851	NDRG1
0.118625	0.638294	BLCAP
0.118625	0.714962	MAGED1
0.118704	0.503822	CCNI
0.118704	0.486613	PPM1A
0.118712	0.410238	PHF20L1
0.119001	0.0440406	CDYL
0.119137	0.460035	NCOA1
0.119402	0.344215	UBE2K
0.119716	0.502984	SENP7
0.119884	0.534849	KHDRBS1
0.119922	0.61452	CCDC88A
0.119922	0.526102	CEP162
0.119922	0.624392	CPD
0.119922	0.57483	GNA12
0.119922	0.494419	MICAL1
0.119922	0.542253	RAB2B
0.120193	-1.1737	ABHD15-AS1
0.120265	-1.29492	GPR82
0.120265	-0.810431	PPM1M
0.120265	-0.842326	ZNF562
0.120272	0.0746424	KIDINS220
0.120462	0.388125	LYST
0.120507	-0.895018	DENND4A
0.120603	-0.785798	AC007192.2
0.120603	-0.657012	AL139095.4
0.120603	-0.732411	GKAP1
0.120603	-0.645804	IKBIP
0.120603	-0.789769	MTA1
0.120603	-0.674683	NFXL1
0.120603	-0.562543	ZNF684
0.120803	0.235214	MTR
0.120907	0.407024	MSL2
0.120958	0.446989	UBE3A
0.121118	0.681399	SNX25
0.121312	-0.706504	RPS2
0.1214	0.298294	METAP2
0.1214	0.408012	NDUFS4
0.121718	-0.645329	SMAP1
0.122138	0.589469	TBC1D10C
0.122659	0.403595	MICAL3
0.122786	0.532332	MED1
0.122786	0.452132	TDRD7
0.122786	0.493022	TRAP1
0.122871	-0.921863	RPS19
0.122891	0.198311	ENTPD1
0.122891	0.248097	LIMD2
0.123194	0.61729	TMEM260
0.123692	0.266646	AKAP10
0.12377	-0.858871	PIM3
0.123834	0.49905	SPG11
0.124335	0.747746	TARSL2
0.124406	-0.65187	UGCG
0.124424	0.483388	NFX1
0.124424	0.571398	TBL1X
0.124555	-0.990105	NEGR1
0.124856	-0.493824	AC211433.1
0.124856	-0.65456	ARCN1
0.124856	-0.568162	ARPC1B
0.124856	-0.848782	CAVIN1
0.124856	-0.898448	HIST1H4C
0.124856	-0.934724	PFDN2
0.124856	-0.603613	RNH1
0.124856	-0.532496	TSPYL2
0.125014	0.443072	ZNF292
0.125165	0.298567	LINS1
0.125244	0.426388	DPYD
0.125409	0.177157	MED15
0.125703	0.46096	AC104806.2
0.125703	0.477597	MLH1
0.125703	0.3813	PREPL
0.125703	0.496393	RAB21
0.125703	0.45341	SLC11A2
0.125967	0.370191	CYP20A1
0.126227	0.768585	INVS
0.126227	0.554853	NUP205
0.12642	0.580814	RAF1
0.126744	0.379876	LATS1
0.127071	-0.193482	SLC39A11
0.127253	-0.750479	SLC4A7
0.127339	-0.923823	ENOSF1
0.127339	-1.44716	RPS29
0.127354	-0.821419	FOSB
0.127354	-0.906927	PPP2R5D
0.127354	-0.650044	TYK2
0.127354	-0.658915	ZNF76
0.127365	-0.522577	N4BP2L2
0.127562	-0.525597	B3GNTL1
0.127562	-0.613415	CCDC39
0.127709	0.0381685	ABCC1
0.12771	0.43272	WIPI2
0.12796	0.426878	FBN1
0.128174	-1.22317	TMSB4X
0.128445	0.139289	DCAF6
0.128486	0.702781	MLXIP
0.128486	0.654727	SOCS5
0.128486	0.56976	ZNF493
0.128486	0.849796	LINC01727
0.128674	0.278797	ATL3
0.128674	0.389112	AZIN1
0.128674	0.317533	HSP90AB1
0.128674	0.361473	LNPK
0.128674	0.251012	TOP3A
0.128674	0.330792	WDR6
0.128844	0.621464	ARHGAP18
0.128844	0.554783	CD48
0.128844	0.574258	FAF2
0.128844	0.700047	ZNF75D
0.12887	0.890014	MSRA
0.128971	-0.855066	OXNAD1
0.129098	0.388339	TES
0.129225	-0.612822	AC097460.1
0.129225	-0.491067	AP002954.1
0.129225	-0.661981	ARL14EP
0.129225	-0.538555	COX11
0.129225	-0.512339	DNAH17
0.129225	-0.396977	FN3KRP
0.129225	-0.597476	Z82206.1
0.129225	-0.436013	ZNF182
0.129668	0.836697	TBC1D19
0.130171	-0.934051	IDS
0.130171	-0.878548	JUND
0.130184	0.493213	PHTF2
0.130242	0.433106	PCED1B
0.130296	0.359054	GATS
0.130484	0.410997	VIM
0.130779	-0.554349	CALCOCO1
0.130779	-0.58942	ST8SIA6
0.131018	-0.471319	PNRC1
0.131018	-0.656825	SLC12A9
0.131459	-0.0593354	ARHGAP30
0.131459	-0.724251	BCLAF1
0.131459	0.239872	ETNK1
0.131485	0.413912	AC139887.2
0.131503	0.497627	IL18R1
0.131503	0.574758	SOS2
0.131608	0.612294	COPB2
0.131608	0.697161	RAB11FIP2
0.131608	0.767804	TRIM35
0.131608	0.579164	ZER1
0.131699	0.425074	BCLAF3
0.131699	0.169171	EIF3M
0.131699	-0.0387704	FAM104A
0.131699	0.0512764	IRAK3
0.131699	0.035014	KIAA0100
0.131699	0.175239	NCBP3
0.131699	0.325789	TMX1
0.132211	0.148788	CAPN2
0.132405	0.297992	CKMT2-AS1
0.132767	0.258643	RCOR3
0.132922	0.40074	SGTB
0.132922	0.406053	VPS4B
0.132962	0.321865	CHST11
0.133575	-0.688644	PARP15
0.133654	-0.573297	TXNIP
0.133685	0.371961	WAC
0.133711	-0.144276	AL137025.1
0.133711	-0.511479	CHMP2A
0.133711	-0.37064	GRPEL2-AS1
0.133711	-0.537086	ORAI1
0.133711	-0.544027	RAE1
0.133811	0.60334	TMEM154
0.134204	0.436945	DNMT1
0.13441	0.141017	GIT2
0.13441	-0.957599	NLRC3
0.134763	-0.385914	DNAJA1
0.134763	-0.480673	MFGE8
0.134763	-0.552602	RILPL2
0.134789	-1.00526	CCNT1
0.134789	-1.361	GPX4
0.134789	0.430863	LSS
0.134789	0.677522	UCHL5
0.134789	0.763273	ZNF337
0.135471	0.0691379	UBE2B
0.136361	0.448541	SEC23A
0.136548	0.0637897	CEP350
0.136947	0.058653	ANAPC10
0.136995	-0.833128	AC006059.1
0.137187	0.466106	TBC1D22A
0.137402	-0.536384	MED21
0.137653	0.426169	GLG1
0.137878	-0.829287	HIVEP3
0.137878	-0.703025	SNRNP200
0.137999	0.648967	RPP38
0.138028	0.491022	DIS3L
0.138028	0.597564	RPAP3
0.138028	0.508804	WBP11
0.138042	0.599208	MIER1
0.138119	0.458897	CRLF3
0.138317	-0.39022	ANKMY2
0.138317	-0.408487	FHL1
0.138317	-0.370944	LMF2
0.138317	-0.258719	RGS10
0.138317	-0.347851	XYLB
0.13859	-0.652373	CYP2R1
0.13859	-0.664788	DRG2
0.13859	-0.589567	IFFO2
0.13859	-0.686735	NANS
0.13859	-0.420201	ZNF367
0.138852	0.238174	HIBADH
0.139734	0.451099	PKM
0.139962	0.494542	SIK3
0.140483	0.783404	GBP2
0.14081	-0.563074	AC114760.2
0.140866	0.711656	PRPF3
0.140939	0.400629	ARMC8
0.141046	-0.908973	MANBA
0.141327	0.528014	AC017002.5
0.141327	0.476881	ANP32A
0.141327	0.592682	BICD2
0.141327	0.524562	HAUS6
0.141327	0.677555	HSD17B4
0.141327	0.485591	HSPBAP1
0.141327	0.512711	OSBPL2
0.141327	0.514376	TEP1
0.141625	0.327515	TBC1D5
0.14199	-1.02333	AC011997.1
0.142095	0.067254	WWOX
0.142501	-0.42901	CACNA1C
0.142501	-0.481446	EYS
0.142564	0.3676	APP
0.142564	0.473343	PAPD7
0.142714	0.46763	ABI1
0.143044	-0.311055	FKBP8
0.143115	0.508509	U2SURP
0.143779	0.613129	AL121985.1
0.143837	0.268288	GOLPH3
0.14404	0.788655	AC006369.1
0.144099	0.265077	ZFYVE28
0.144687	0.449488	RNF150
0.144687	0.618292	SPTLC1
0.14507	-1.02823	RACK1
0.145438	0.350984	WBP1L
0.146189	0.195849	STT3B
0.146966	0.506434	WWP2
0.147274	0.247029	CNOT4
0.14768	-1.743	RPS11
0.147861	0.375292	CDR2
0.147894	-0.199252	AAED1
0.147894	-0.210258	SAMD4A
0.147925	0.182557	GMDS-AS1
0.148107	-0.55926	AP4B1-AS1
0.148107	-0.757182	FBRSL1
0.148107	0.59847	FLVCR2
0.148107	0.478386	PLEKHM2
0.148152	0.571091	C1orf112
0.148162	-0.833282	ARHGAP45
0.148356	0.56927	DCLRE1C
0.148356	0.368282	TPM3
0.149457	0.448945	KANSL1
0.149524	-0.537155	UBE3C
0.149546	-0.881262	RPS3
0.149906	-0.413159	TAPBP
0.150394	0.253117	RNF213
0.151319	0.230545	ANAPC4
0.151383	-0.82108	CDK11B
0.151576	0.28393	CPSF6
0.151589	0.531401	ABHD17B
0.151589	0.67243	AL359232.1
0.151589	0.412463	DAPP1
0.151589	0.413071	SGPP2
0.151661	0.640615	NCK2
0.1518	0.432336	DYM
0.1518	-0.454621	STK38
0.152793	0.595918	PEAK1
0.152797	-0.0438	HOOK3
0.15319	0.355098	XPO6
0.153487	0.671502	ATAD2B
0.15359	0.232825	PIGK
0.153754	0.298046	ELF1
0.153984	0.425991	TNKS
0.154327	0.412807	C1orf27
0.154327	0.122811	CMC2
0.154617	-1.51866	RPL13A
0.154665	0.539994	PPHLN1
0.154742	-0.323118	AC010275.1
0.154742	-0.375662	HLA-F-AS1
0.154742	-0.872773	ITGB7
0.154902	0.599771	PPM1B
0.154962	0.375307	CCDC88C
0.155133	0.519246	ABCA8
0.155133	0.320305	ACLY
0.155133	0.428629	AVEN
0.155133	0.303771	PIGG
0.155133	0.388103	TCTN3
0.155244	0.402128	NIPBL
0.155882	-0.596396	JPX
0.155892	0.573443	CSK
0.155892	0.573752	EIF2AK3
0.155892	0.529972	ZNF680
0.156301	0.439817	AVL9
0.15636	0.48331	SLC25A12
0.156665	0.0381544	ADAM12
0.156742	-0.702931	RAD51B
0.156993	0.692018	APC
0.157379	0.441595	POLR2A
0.157411	0.57141	NCKAP1L
0.157557	-0.819891	CNST
0.157998	0.636313	CSNK1G3
0.158311	0.292152	SFSWAP
0.158432	-0.93411	TRAC
0.15874	0.300494	AC069208.1
0.15874	0.233221	AXIN1
0.15874	-0.73342	BBIP1
0.15874	0.519773	COL12A1
0.15874	0.239915	EIF2AK1
0.15874	0.223186	GTF2B
0.15874	0.28663	PDXK
0.15874	0.339027	ZNF213
0.158779	-0.124869	MYO9A
0.158827	0.566103	CEP170
0.158995	-0.395704	CCDC97
0.159038	0.522324	TRMT10B
0.159168	0.512415	DIAPH2-AS1
0.159168	0.371715	FRMD4B
0.159168	0.23305	RBX1
0.159419	0.592015	MAP3K2
0.160209	0.531617	PTEN
0.160347	0.625817	RELL1
0.160478	0.407375	BAZ2A
0.160478	0.453056	SQSTM1
0.160669	0.00447854	AGO2
0.160917	0.320481	ANKAR
0.161242	-0.695178	AL157402.2
0.161292	0.459308	TAB2
0.161776	0.437938	ZNF721
0.162014	0.353308	KLHL28
0.162232	0.439872	TBCD
0.162232	0.512779	TRAPPC11
0.162409	-0.0783499	AC104596.1
0.162409	0.0968332	AKIRIN2
0.162409	0.0127342	APIP
0.162409	0.145779	ARPP19
0.162409	0.20255	BACE2
0.162409	0.0601212	C12orf75
0.162409	0.14577	CKAP5
0.162409	0.260811	FDX1
0.162409	0.212281	KDM3A
0.162409	-0.103619	LINC01588
0.162409	-0.0113637	MRPS31
0.162409	0.196875	PRR4
0.162409	0.239275	SEM1
0.162409	0.245929	SFT2D2
0.162409	-0.02269	SNHG22
0.162409	0.333637	STX18
0.162409	0.24539	ZFAND4
0.162413	0.494036	CLCN3
0.162488	0.478279	FAM69A
0.162632	0.490037	ARHGAP24
0.162632	0.539395	CCDC92
0.162632	0.682054	MLH3
0.162632	0.684219	MSL1
0.162632	0.587914	PTRH2
0.162632	0.722618	ZNF276
0.162632	0.566086	ZNF736
0.163449	-0.98929	DGCR2
0.16345	0.182686	ANAPC16
0.163622	0.400137	LMTK2
0.163622	0.241585	PLCB2
0.163639	0.724893	NEK9
0.163913	0.448991	AL365295.1
0.163913	0.509498	KDM3B
0.163913	0.596139	PBX3
0.164012	0.361914	ACYP2
0.164383	0.173623	EHBP1
0.164816	-0.797381	SMC6
0.164892	0.355549	ZNF518A
0.165159	0.0449187	RALGAPA1
0.165191	0.189054	FAM13B
0.165191	0.204399	POU2F2
0.165474	0.519078	ZNF280C
0.165626	0.385144	CTSC
0.165626	0.372125	SPPL3
0.166142	-0.850346	HLTF
0.166504	0.432526	NT5C
0.166504	0.679079	SFRP4
0.166504	0.479969	ZNF821
0.166812	0.446051	DIS3
0.166812	0.289989	GTPBP10
0.166812	0.345275	LIPE-AS1
0.166812	0.32709	PRKCZ
0.166812	0.2021	TNIP1
0.166936	0.411846	FAM35A
0.167463	0.117304	MTMR1
0.167712	-0.750484	AC119396.1
0.167766	-0.291431	UNC5C
0.167821	0.252412	WRN
0.168079	-0.56492	CARS2
0.168575	-0.76163	KIAA0355
0.168602	0.201756	MAP2K4
0.169438	0.477829	GALK2
0.169438	0.448635	TMEM135
0.169716	-0.0260158	MYCBP2
0.169745	0.461274	PTER
0.16994	-0.71066	ZNF789
0.170322	0.331686	ATP9B
0.170375	-1.15264	DNAJC15
0.170375	-0.786736	TMEM164
0.170419	0.379252	YTHDC1
0.170446	0.459801	APTX
0.170446	0.586637	CCS
0.170446	0.830851	EIF1B-AS1
0.170446	0.468976	KAT7
0.170446	0.488226	NUP155
0.170446	0.660905	SSR1
0.170446	0.581982	YTHDF2
0.170895	-0.635764	CDC14A
0.172833	-0.904639	ADH1B
0.173004	-0.720769	EPB42
0.173333	0.331408	IFNGR2
0.173782	-0.636811	ARHGAP4
0.17382	0.744396	CYTH3
0.174457	0.425141	AC009093.10
0.174457	0.59194	ANKRD13A
0.174457	0.537232	IST1
0.174457	0.638076	XRCC4
0.17449	0.234165	LPIN2
0.174572	0.73124	MIR646HG
0.175102	0.189569	OXR1
0.175132	-0.597905	ADAM19
0.175154	0.283381	XPO1
0.175492	0.475777	AL359915.2
0.175499	0.427495	RORA
0.175858	0.397513	SUGP2
0.176122	-1.50962	RPS14
0.176286	-0.147002	S100A6
0.176384	0.493833	SP100
0.176588	0.554014	ARID4A
0.177247	0.39311	RTN4
0.177316	0.534543	CDC123
0.177316	0.614734	CUL2
0.177316	0.551748	TMEM30A
0.177713	0.434573	HP1BP3
0.177713	0.259681	TFRC
0.177729	-0.664589	RPLP0
0.177894	-1.85006	RPS8
0.178538	0.493826	DAD1
0.178538	0.484551	MTMR2
0.178538	0.39078	PACS2
0.178538	0.491422	POM121C
0.178538	0.511075	PPME1
0.178538	0.441794	SPCS2
0.178538	0.557746	ZBTB40
0.178538	0.407063	ZNF710
0.178601	0.496346	HNRNPR
0.178976	0.464586	DCP2
0.178976	0.472422	GALNT1
0.179479	0.408159	ARAP2
0.179479	0.603754	BDP1
0.180865	0.630979	DDX58
0.180865	0.52737	KLHDC2
0.180865	-0.812232	RAD54L2
0.180954	0.254382	CAB39
0.181236	0.39798	PAK2
0.181275	-0.14991	MALAT1
0.181597	0.590832	SMARCA2
0.181722	-0.538269	AREL1
0.181976	0.0893114	ACBD6
0.182135	0.430976	RDX
0.182418	0.381457	AC025171.1
0.182418	0.212254	AC108010.1
0.182418	0.557755	CEP83
0.182418	0.35055	EIF3J
0.182505	0.379359	C14orf37
0.18269	0.476075	MCC
0.18269	0.435179	RAB12
0.18269	0.391059	UBA5
0.18297	-0.695222	TSC22D3
0.183162	0.136011	FBXW4
0.183688	-0.112416	GTDC1
0.18386	0.520555	CLNK
0.18386	0.416988	ORC2
0.183931	0.695812	SETDB2
0.184466	0.507312	GGPS1
0.184466	0.59252	SFMBT1
0.185559	-0.803547	LINC00513
0.185625	-0.067592	OGDH
0.185956	0.331641	PPP2R1B
0.186004	0.460162	TLK1
0.186292	-1.18963	QSER1
0.186292	-0.90692	ZCCHC10
0.186851	0.43217	TMEM181
0.186913	0.436959	BIRC6-AS2
0.186913	0.522412	CFAP97
0.186913	0.567736	METTL25
0.186913	0.461989	SIMC1
0.186913	0.436625	UQCC1
0.187117	0.394609	MYH9
0.187119	0.344537	HERC1
0.187945	0.301437	NSD2
0.18812	0.607486	AC027097.2
0.18812	-0.915197	THRA1/BTR
0.188682	0.10121	AKNA
0.188823	0.349494	NRF1
0.189377	0.335242	KATNAL1
0.189377	0.263084	SAMD9L
0.189672	0.517009	ST8SIA4
0.189882	-0.256946	SELENOP
0.190001	-0.82859	ITK
0.190388	-0.0112118	USP33
0.190775	0.473721	CNKSR2
0.190775	0.505337	YWHAB
0.190945	-0.711534	CRYBG3
0.190945	-0.632796	NORAD
0.190945	-0.951085	RPL27A
0.191208	0.362991	ATG16L2
0.191208	0.301405	CTNNBIP1
0.191208	0.364982	DNAJC10
0.191208	0.41273	PAFAH1B2
0.191208	0.350964	PXK
0.191208	0.264337	RPL22
0.191208	0.401057	TNFRSF4
0.191208	0.469018	ZNF331
0.191245	0.380752	HNRNPC
0.191333	-0.33682	SAMHD1
0.191474	-0.798236	DDX24
0.191658	0.478023	CHD3
0.191658	0.497309	TTC13
0.191827	0.560477	CWC22
0.191827	0.682486	NR3C2
0.191827	0.659908	RAC2
0.191827	-0.920772	RPL12
0.192433	-0.0689363	GOLGB1
0.192668	0.514482	GRK5
0.192744	-0.918763	VPS51
0.193044	0.201302	BCL11B
0.193184	0.268216	SRGAP3
0.193657	-0.572635	TPP2
0.193726	0.731217	FARSB
0.193857	-0.415791	ZEB1
0.194144	-0.186932	SKAP1-AS1
0.194211	0.369701	GMDS
0.194602	0.471299	CHD9
0.194611	0.435308	CTSS
0.194783	0.467674	AFF4
0.195161	0.111493	EIF4G3
0.195574	0.283018	AL035413.1
0.195574	0.223947	ANXA5
0.195574	0.130226	C19orf12
0.195574	0.262917	CD5
0.195574	0.232959	CDV3
0.195574	0.41581	DIP2C
0.195574	0.319287	GALNS
0.195574	0.216865	GBP1
0.195574	0.257142	IL12RB1
0.195574	0.348834	LMCD1-AS1
0.195574	0.257332	LRRC40
0.195574	0.337509	NUP50-AS1
0.195574	0.243423	PRKN
0.195574	0.343863	THUMPD1
0.195574	0.256109	TTC7B
0.195588	0.647588	ATF2
0.195588	-0.671013	CENPK
0.195588	0.302695	HINT1
0.195683	-0.561052	MAEA
0.195683	-0.727113	SCNM1
0.195683	-0.69015	SLC35C2
0.195749	0.225903	ANKRD44
0.195895	0.205667	SRBD1
0.196268	0.312142	DOCK2
0.196457	0.866671	RABEP1
0.196874	-0.776875	IP6K2
0.196874	0.17988	XPC
0.196932	0.469179	LSM14A
0.197053	0.180982	TPM4
0.197169	0.375397	LDLRAD4
0.197557	-1.54391	RPL37
0.198076	0.53878	MAP3K1
0.198076	-0.16465	XIST
0.19836	-0.551163	AL365203.1
0.19855	0.363291	HLA-F
0.198717	0.080711	KIAA0232
0.199173	-0.459573	CD3E
0.199199	0.292403	ATP13A3
0.199402	0.518975	AHSA2
0.199402	-0.025093	BROX
0.199402	0.432262	LPL
0.199402	0.538262	MTA3
0.199684	0.541321	ACVR1
0.19998	0.109776	DTNB
0.200014	0.168817	ARRB1
0.200014	0.0691529	C11orf65
0.200014	0.228363	C1orf131
0.200014	0.256161	CPNE3
0.200014	0.223031	DERA
0.200014	0.106161	FANCC
0.200014	0.0637375	FDPS
0.200014	0.107317	HMGN4
0.200014	-0.0652308	KANTR
0.200014	0.154264	MB21D1
0.200014	0.242856	RCL1
0.200014	0.253896	SERPINF1
0.200014	0.163854	TCF7L2
0.200014	0.061677	TMEM106B
0.200014	0.190744	ZBTB11
0.200083	0.0546636	SF1
0.200083	0.39913	ZDHHC20
0.200186	-0.802976	MGRN1
0.200384	0.304121	PHC3
0.200506	-0.583772	ATG4C
0.200506	-0.644721	RNF125
0.200506	-0.629174	RRP36
0.200515	0.165458	GALNT10
0.200528	0.226615	ZNF131
0.200616	0.190968	ARL6IP6
0.200701	0.37416	DDX17
0.20081	0.557363	MAP3K20
0.20081	0.699492	PRKCE
0.20081	0.587223	RBM14-RBM4
0.20081	0.57368	TMED4
0.200976	0.26232	PIBF1
0.201144	0.410843	CCDC93
0.201164	-0.253811	ATP2B1
0.201398	-1.01984	SYTL3
0.202866	0.328345	BIRC3
0.203023	0.302734	PPP6R3
0.203271	0.412095	APAF1
0.203536	0.121045	MDM4
0.204101	0.405129	MCPH1
0.204404	-0.822431	SUMF2
0.204409	0.289194	PITPNM2
0.204514	-0.330403	NOL10
0.204514	0.346405	UBE2G2
0.204569	-0.681084	FTH1
0.20505	0.276273	ZNF708
0.20541	0.291613	TBC1D2B
0.205416	-0.622859	RPS15
0.205416	-0.579805	ZRANB2-AS1
0.205516	0.486209	AGO4
0.205516	0.534364	ERCC8
0.205516	0.458415	HACD4
0.205516	0.547351	LRRC75A-AS1
0.205516	0.568723	PCBP3
0.205516	0.487576	ZNF100
0.205537	-0.594869	RCAN3
0.205556	0.652704	SMC1A
0.206133	-0.59449	AL591684.2
0.206133	-0.729824	POP5
0.206133	-1.6208	RPL41
0.206133	-0.831451	RPL6
0.206133	-0.725756	SELP
0.206133	-0.82756	TNIP2
0.206133	-0.799782	TOB1
0.206133	-0.736818	TRIOBP
0.206254	0.470956	ECHDC1
0.20648	0.297522	GHR
0.206851	0.67803	R3HCC1L
0.207184	-0.904589	RBMS1
0.207193	0.277643	CARMIL1
0.207193	0.406917	ECHDC2
0.208036	0.283348	MAP3K5
0.208059	0.401458	MIATNB
0.208059	0.475174	SEC14L1
0.208254	-0.00362224	RNF166
0.208685	-0.749998	SLIRP
0.208796	0.440056	PKIA
0.208904	0.288712	ZNF277
0.209422	0.181589	XRN2
0.209614	0.556088	COTL1
0.209614	0.518587	ZNF761
0.21	0.433621	BICD1
0.210302	0.433028	ABCG1
0.210302	0.421319	BLOC1S2
0.210302	0.585728	CCT4
0.210302	0.544081	CXorf38
0.210302	0.32222	HCG17
0.210302	0.434233	MAST3
0.210302	0.439882	TAPT1-AS1
0.210412	-0.485486	RPS6KA2
0.210679	0.417853	WWP1
0.210969	0.416589	PAPOLA
0.211105	0.360324	PDSS2
0.211171	-1.06434	IRF1
0.211171	0.48663	MTMR12
0.211171	0.465339	NR2C1
0.211171	0.580095	SLC16A1
0.211356	0.694002	AC006978.2
0.211648	0.350628	AIMP1
0.211729	0.294218	DIAPH1
0.212047	-0.483361	AC004889.1
0.212047	-1.14192	AC018946.1
0.212047	-0.694779	APBB1
0.212047	-0.662544	CCT5
0.212047	-0.518478	SULT2B1
0.212078	0.298038	CNBP
0.212422	0.374731	ZDHHC17
0.212441	0.577741	CRIM1
0.212517	0.10982	GATA3
0.213018	-0.751674	JAK2
0.213032	-1.04757	AC023590.1
0.21373	0.520884	SHQ1
0.214179	-0.778746	FAM102B
0.214179	-0.516646	LGALS8
0.215168	0.40399	ADTRP
0.215168	0.454254	GYPC
0.215168	0.468093	MRPL33
0.215168	0.475837	OVOL2
0.215168	0.577882	SOX2-OT
0.215168	0.442871	ST7L
0.215168	0.49029	UBE2V2
0.215168	0.521938	UHMK1
0.215168	0.361735	ZNF529
0.215203	0.496154	LARP7
0.215282	0.249237	CTNNA1
0.215282	0.414346	LPIN1
0.215282	0.490143	USP4
0.215496	-0.85887	RPL27
0.21571	0.13212	CASP8
0.216019	0.296396	POLK
0.216102	-0.0258909	FAM184A
0.216102	-0.853635	NUP107
0.216102	0.129508	RIPK1
0.21623	0.26425	ATF6
0.216402	0.552753	SMURF1
0.216564	0.642745	PDE7A
0.216598	0.158803	DDX60L
0.21692	0.375492	DHX36
0.217218	0.350493	COL4A3BP
0.217443	-0.713362	MTMR14
0.217708	0.51043	RNPC3
0.217903	0.501033	HABP4
0.217903	0.756546	HADHA
0.218082	-0.43376	AC010978.1
0.218082	-0.431181	ATP6V0A2
0.218082	-1.86697	CADM2
0.218082	-0.556487	CHRM5
0.218082	-0.469265	CLPTM1L
0.218082	-0.470515	DNAH6
0.218082	-0.617533	KCTD18
0.218082	-0.682427	SNAP47
0.218082	-0.346008	TIMM17A
0.218815	0.198012	PRRC2B
0.219291	-0.528779	BCAP31
0.219291	0.357926	INPP5B
0.219291	0.199941	MORF4L2
0.219687	0.421662	GBP5
0.220003	0.210053	TAF2
0.220115	0.343228	AMFR
0.220115	0.483433	DCAF17
0.220115	0.483946	GCA
0.220115	0.480341	MMP9
0.220115	0.562743	SLC35A3
0.220115	0.637165	SLC39A9
0.220115	0.535142	STAMBP
0.220115	0.373244	TNFRSF13B
0.220138	0.325852	ANKRD17
0.220458	-0.0201085	EBF1
0.220668	-0.7033	RETSAT
0.221228	-0.443634	TRBC2
0.221693	-0.755776	AC098829.1
0.22192	-1.28991	RPL31
0.222135	0.514535	DDX60
0.222135	0.513706	TMEM184C
0.222145	0.202339	AC005154.1
0.222683	-0.843466	SERF2
0.223926	0.342655	PPP4R2
0.22424	-0.586346	AC006547.1
0.22424	-0.586416	BCR
0.22424	-0.675901	C8orf59
0.22424	-0.533589	CC2D1B
0.22424	-0.449271	CYHR1
0.22424	-0.486314	LTBP4
0.22424	-0.920837	MRPL20
0.22424	-0.546721	PCSK5
0.22424	-0.712175	SAR1B
0.22424	-1.02221	SCO1
0.22424	-0.498787	ZBTB37
0.224377	0.266034	COG5
0.224855	0.382165	GSK3B
0.224904	0.0628377	OPA1
0.225026	-0.493933	MT-ND3
0.225143	0.440755	AC008083.3
0.225143	0.364639	ATP6V1D
0.225143	0.495233	C1QA
0.225143	0.325559	FAM76B
0.225143	0.444245	MFSD10
0.225143	0.446585	NAALADL2
0.225143	0.437994	VCAN
0.225928	-0.333443	ZKSCAN1
0.226252	0.406792	CARD8
0.226426	0.510559	CLK4
0.226426	0.456878	SIRT1
0.226426	0.428293	VIRMA
0.226451	0.41751	LINC00969
0.2269	0.280628	ARHGEF7
0.2269	-0.506764	MGP
0.227101	0.288199	GATAD2B
0.227217	0.441434	RNF216
0.227306	0.155188	MED13L
0.227445	-0.163345	VOPP1
0.227533	0.376886	FOXP1
0.227632	-0.499579	GTF2F2
0.227632	0.262399	PHF10
0.228106	0.377151	FYCO1
0.228106	0.31787	POU2F1
0.228118	0.650902	MYSM1
0.229031	0.557062	CD84
0.229124	0.128948	CLASP1
0.229393	0.426824	CACUL1
0.229393	0.389006	USP14
0.230154	1.04842	PDE4D
0.230252	0.44464	CD200R1
0.230252	0.356669	CHORDC1
0.230252	0.308507	EIF2S1
[truncated: 3,208 more rows]
