# Supplementary material for: Lack of p38 activation in T cells increases IL-35 and protects against obesity by promoting thermogenesis
Source: EMBO Rep. 2024 May 10;25(6):11. doi: 10.1038/s44319-024-00149-y (PMC11169359; doi:10.1038/s44319-024-00149-y)
Supplement: Supplementary file 5 — Dataset EV4 [file 44319_2024_149_MOESM5_ESM.xlsx]

## Sheet: Treg_adipose_tissue
Dataset EV4. Differentially expressed genes in human white adipose tissue Treg subcluster in class 1 and 2 obesity (BMI 30-40 kg/m2) versus non-obese (BMI 20-30 kg/m2) subjects.
BMI 30-40 vs 20-30
p_val	avg_log2FC	Gene
3.92974e-05	2.6071	PPP2R2B
0.000145264	2.02036	BCL2
0.000208515	1.95367	SLC9A9
0.000244553	1.39604	WDR33
0.000744764	1.24982	SERINC1
0.000813099	1.20701	RAP1A
0.000835367	1.22791	FAM214A
0.000937818	1.79627	ASXL1
0.000952163	-1.7303	NCL
0.000984539	1.24367	LPXN
0.00103001	1.51049	CDK17
0.00103294	-1.69437	PTPN12
0.00108384	1.05727	MAN1A2
0.00144614	1.27585	CCNG2
0.00144614	1.38025	RHBDD1
0.00158488	1.73055	NCALD
0.00172303	0.68342	MBNL1
0.00182279	-0.469359	MALAT1
0.00182555	1.19913	Z98749.3
0.00184318	1.68539	KAT2B
0.002079	-2.11051	CST3
0.00238582	1.75833	INVS
0.00239587	1.33516	SLC16A10
0.00248463	1.06177	ATP11B
0.00274868	1.39552	DOPEY2
0.00276025	1.36105	ALMS1
0.00276025	1.40576	CEPT1
0.00276025	1.28874	GRAMD1B
0.0030183	1.28853	PDE7A
0.00311192	1.63119	MAP4K3
0.00353865	0.718773	SKAP1
0.00354595	1.55779	SERGEF
0.00401064	0.998932	CYP20A1
0.00401487	1.42531	GBP2
0.00402321	1.19423	NEDD9
0.00413306	1.26821	GNAQ
0.00419483	1.20699	RFWD2
0.00434114	1.0411	TBC1D4
0.0045397	1.10586	SGMS1
0.00458312	1.07942	STN1
0.00460883	0.879489	MYO5A
0.00478602	1.24298	ZCCHC7
0.00482664	0.995724	MED27
0.0051864	1.16678	ACOT9
0.0051864	1.04561	APLF
0.0051864	0.979606	CARNMT1
0.0051864	1.09518	ICA1
0.0051864	0.985501	MFAP3
0.0051864	1.03154	PCNP
0.0051864	1.23005	SDF4
0.0051864	1.17015	SLX4IP
0.0051864	1.41898	XPNPEP3
0.0052755	1.0575	INO80D
0.00534659	1.20571	R3HDM2
0.00550092	0.868074	ZZZ3
0.00582836	1.47901	GBE1
0.00582836	1.27799	IST1
0.00583127	0.80889	CTNNB1
0.00583127	0.542862	HNRNPD
0.00588784	1.14872	ANKS1A
0.00589234	0.944013	STAG1
0.00591932	1.10937	ATE1
0.00598458	1.21629	MIR4435-2HG
0.00602247	1.56758	PBX3
0.00627917	1.21982	ITPR1
0.00635611	1.13037	ANTXR2
0.00637361	-1.7009	AC010976.1
0.00637361	-1.51788	LGALS3
0.00637361	-1.31301	ZNF569
0.00672908	1.44633	CCNY
0.00701051	0.824678	ETS1
0.00705849	1.22745	ASXL2
0.00711093	1.22894	R3HCC1L
0.00713444	1.12913	ICOS
0.00714427	0.849727	CD247
0.00726447	0.819144	LRBA
0.00735284	0.986426	DDX6
0.00781125	0.95269	ARID1B
0.00798474	1.47341	PPP2R5E
0.00810499	1.09796	LEMD3
0.00820908	1.17505	SGPP2
0.00821668	0.957281	CYTOR
0.00828116	0.947772	TRERF1
0.00855637	0.706368	MDM4
0.00862233	-1.90312	AC010609.1
0.00869279	1.01975	CCDC91
0.00877855	0.759707	NVL
0.00877855	1.07524	YEATS2
0.00879486	1.04252	WDR70
0.00885218	0.756226	PHACTR2
0.0088824	0.840722	DOCK11
0.00919241	1.3765	MINDY3
0.00928058	1.04908	SCFD1
0.00933708	0.80785	PICALM
0.00938306	0.912558	MED4
0.00940192	1.07188	NEMF
0.00944542	1.33853	C10orf76
0.00944706	0.951963	ABI1
0.00948675	1.24939	UBASH3B
0.00952402	1.42438	CRADD
0.00960969	1.10231	AL365273.2
0.00960969	0.772397	AMY2B
0.00960969	0.715242	CREBL2
0.00960969	1.2211	ELMOD2
0.00960969	1.05537	ERCC6
0.00960969	1.45929	HIP1
0.00960969	0.912969	KANSL3
0.00960969	1.29458	KIF16B
0.00960969	0.914431	MEF2D
0.00960969	1.26662	PACSIN2
0.00960969	1.02665	PSMD6-AS2
0.00960969	0.754486	SARM1
0.00960969	1.38219	SVIL-AS1
0.00960969	0.805272	TAMM41
0.00960969	1.06339	WBP2NL
0.00960969	1.56633	ZGRF1
0.0099437	1.1443	LINC01184
0.0102819	1.0683	HNRNPLL
0.0105368	1.38441	LTN1
0.0105368	1.14734	MLXIP
0.0105911	0.802249	LPP
0.0108279	-1.71195	POGLUT1
0.0111164	1.02789	DCAF6
0.0112764	1.01563	EIPR1
0.0116222	1.23645	TDRD3
0.0116295	0.708831	PTPRJ
0.0117488	0.789856	PDSS2
0.0118028	0.743951	ADD1
0.0124657	0.920664	TMEM131L
0.0126001	0.838659	PNISR
0.0128952	1.26162	CEP162
0.0128952	1.17504	PIGL
0.0128952	1.02208	TTC7A
0.0133308	-1.4619	LARP1B
0.0136815	-1.77123	AC023590.1
0.0136815	-1.20457	AL357153.2
0.0136815	-1.57123	CD55
0.0136815	-1.30338	FAM162A
0.0136815	-1.38758	LAMA2
0.0136815	-1.49817	PPP1R7
0.0136815	-1.29773	RPLP0
0.0136815	-1.27868	TMEM179B
0.0138013	1.01372	RC3H1
0.0138667	0.958174	AVL9
0.0140744	0.919115	RAB28
0.0142896	0.376821	KMT2C
0.0143032	1.11238	INPP4A
0.0144531	0.824056	IKZF2
0.0149199	0.909163	ATXN7
0.0149327	0.812516	MAP2K1
0.0150048	0.882971	NCK2
0.015207	1.00199	ATAD2B
0.0157092	0.886333	DPY19L1
0.0157092	0.77334	PPFIA1
0.0157092	0.796057	SP140L
0.0159833	1.0589	ADARB1
0.0161569	1.13485	FANK1
0.0161586	0.77016	JAZF1
0.0162838	0.374434	FAM172A
0.0163929	0.81064	PREX1
0.0167482	-1.18041	JUN
0.0167605	0.517199	CDV3
0.0169362	1.16178	VPS37B
0.0175955	0.5503	AC022973.2
0.0175955	0.832788	ACP6
0.0175955	0.724906	AP5M1
0.0175955	1.03855	ARF4
0.0175955	0.64355	ATP6V1E1
0.0175955	0.803845	CDKN1B
0.0175955	0.819108	DCAF16
0.0175955	0.813332	EML2
0.0175955	0.845093	EP400
0.0175955	0.79472	GGA1
0.0175955	0.766473	GRIPAP1
0.0175955	0.983204	ITGAV
0.0175955	0.987412	JMY
0.0175955	0.799264	KATNA1
0.0175955	0.811329	MBD4
0.0175955	0.812347	MITD1
0.0175955	1.06889	NMD3
0.0175955	0.892628	PCBP1
0.0175955	1.06158	PHKA2
0.0175955	0.865327	PRR5
0.0175955	0.923296	RPIA
0.0175955	0.90456	RUVBL1
0.0175955	0.802985	SAE1
0.0175955	0.821547	SLC19A3
0.0175955	0.913078	SLC46A3
0.0175955	1.05004	SUDS3
0.0175955	0.772362	SZRD1
0.0175955	0.845922	TTC28-AS1
0.0175955	0.938585	TXLNG
0.0175955	1.37474	ZDHHC14
0.0176411	0.882065	RB1CC1
0.0178257	1.32748	PEX14
0.0178257	1.04344	SEL1L3
0.0178257	1.49259	TGFBR1
0.0179329	0.986136	NEK9
0.0179699	0.833505	PTEN
0.0184532	-1.64691	MGAT4A
0.0185333	1.2225	GPHN
0.0187698	0.863222	LUZP1
0.0187698	1.03035	MAP2K3
0.0187949	0.85209	SMARCA2
0.0188255	0.872123	TMBIM6
0.0191504	0.64835	ANKRD44
0.0194473	1.11592	TNRC6A
0.0194821	-1.62649	CD52
0.0200541	1.0519	KMT5B
0.0200541	0.914804	LIMD1
0.0201811	0.935498	TIGIT
0.0209451	0.747947	CLASP1
0.0210863	1.1174	TMEM165
0.0213948	1.14989	N4BP1
0.0214145	1.01008	ICE2
0.0215515	0.889465	PSME4
0.0218791	1.20399	VAV3
0.0221248	0.857834	MIATNB
0.0221927	0.948204	NUP98
0.0223037	0.793824	AKAP13
0.0226401	0.642507	OSTF1
0.0228492	-1.03281	DDX5
0.0228545	1.17747	UBXN7
0.0230715	-1.11674	LINC00513
0.0236234	0.371457	ZNF430
0.0238844	-1.73895	PDCD7
0.0238844	-1.50269	VCP
0.0242412	0.0980375	LCOR
0.0242444	-1.26927	RPL37A
0.0243779	1.05528	EMSY
0.0249624	0.764539	CAST
0.0254247	0.986327	USP12
0.0254687	0.957252	TMC8
0.025642	0.713432	NIPBL
0.0256523	-2.21647	MTRNR2L1
0.0256523	-0.998779	NUS1
0.0256523	-1.00137	ZBED5
0.02582	1.34544	C2CD5
0.0258708	0.869726	HUWE1
0.0259885	0.875957	AP1G1
0.0259885	0.873326	CD200R1
0.0259885	0.809518	HELLS
0.0259885	1.0981	MOSPD2
0.0259885	0.643802	POM121C
0.0259885	1.21515	SLK
0.0260978	0.839925	FUBP1
0.0263862	0.852901	PHTF2
0.0264736	0.656087	RABGAP1L
0.026746	1.04039	BICDL1
0.026746	0.758723	MAPK1
0.0269066	0.70176	ACSL1
0.0272907	-1.13559	PRRC2C
0.027319	0.915774	BABAM2
0.0275323	-0.955995	AL360091.3
0.0275323	-1.15866	MNAT1
0.0276904	0.85699	CDK5RAP2
0.0276904	0.863295	RAB21
0.0276904	0.78606	TRNAU1AP
0.028104	0.807816	C20orf194
0.028386	0.400748	FAM49B
0.0285958	0.850331	GNB1
0.0287478	1.09746	DICER1
0.0290775	-1.0317	RCN2
0.0290903	-1.18972	AL049840.1
0.0290903	-0.757628	ARAP1
0.0290903	-0.938165	ARHGAP21
0.0290903	-1.05353	ARL6IP1
0.0290903	-0.760301	CNDP2
0.0290903	-1.08778	DDX39A
0.0290903	-1.12533	DGKE
0.0290903	-1.00583	DNAJA1
0.0290903	-1.07512	FOSB
0.0290903	-1.2871	GPNMB
0.0290903	-1.26386	KCNIP4
0.0290903	-0.787676	LINC01943
0.0290903	-0.790089	MFGE8
0.0290903	-0.980497	OSTC
0.0290903	-1.13721	PPDPF
0.0290903	-0.798248	RNF126
0.0290903	-0.73577	RPRD1B
0.0290903	-1.54127	SLF1
0.0290903	-0.965157	TM4SF1
0.0290903	-0.682888	UNC5C
0.0290903	-0.899625	ZNF557
0.0290903	-0.844962	ZSWIM7
0.0294675	-0.287141	EFR3A
0.0294874	0.600469	BUB3
0.0294874	-1.4913	EAPP
0.0294874	0.811376	ITGB3BP
0.0294874	0.326215	LINC01588
0.0294874	0.285461	TBRG1
0.0299491	0.970416	TSPAN14
0.0300954	0.90383	PLEKHG1
0.0307987	1.02452	ANKRD13D
0.0316511	-0.874922	CASP4
0.03174	0.54357	CHST11
0.0317658	1.20737	TNRC6C
0.0319272	0.963396	AC012085.2
0.0319272	0.46484	AC087741.1
0.0319272	0.869074	AC092821.3
0.0319272	0.637309	ALG5
0.0319272	0.936792	APPL1
0.0319272	0.986781	ARHGAP35
0.0319272	0.988495	ATP6AP2
0.0319272	1.11389	BBS2
0.0319272	1.22036	COPS5
0.0319272	0.980909	CRK
0.0319272	0.664984	DERL1
0.0319272	0.729069	DGCR8
0.0319272	0.598696	ECI2
0.0319272	0.535566	EIF3L
0.0319272	0.843625	ELAVL1
0.0319272	1.06621	ELL2
0.0319272	0.752858	EPS8
0.0319272	0.342905	FAM110A
0.0319272	1.45947	FAM46A
0.0319272	0.503507	FBXO45
0.0319272	0.80022	GTF3A
0.0319272	0.814143	INIP
0.0319272	0.747391	IPO7
0.0319272	0.780633	KARS
0.0319272	0.717052	LIX1L
0.0319272	0.483523	MAPKBP1
0.0319272	0.613892	2009-03-01
0.0319272	0.608104	MCM3
0.0319272	0.75644	MED6
0.0319272	0.46785	MOB1A
0.0319272	0.941404	MRPL13
0.0319272	0.750369	MRPS35
0.0319272	0.597458	MTHFR
0.0319272	0.522445	NOP14
0.0319272	0.986172	OTUD6B
0.0319272	0.665381	PARP1
0.0319272	0.670401	POLR2D
0.0319272	0.799952	PTCH1
0.0319272	0.713694	RBM22
0.0319272	0.980481	SHISA5
0.0319272	0.399631	SLC9A1
0.0319272	1.40434	SPATS2
0.0319272	1.09006	SUCLA2
0.0319272	0.799248	SYMPK
0.0319272	0.706152	TPGS2
0.0319272	0.785455	TTC27
0.0319272	0.455881	TXNDC15
0.0319272	0.48319	VPS28
0.0319272	0.691942	ZCCHC4
0.0319272	0.635905	ZDHHC5
0.0319272	0.982	ZFYVE26
0.0319272	1.10294	ZMIZ1
0.0319272	0.700036	ZNF573
0.0321916	0.915763	DIDO1
0.032929	0.564516	FBXO11
0.0329929	0.802115	KRCC1
0.0339016	-0.745993	BRI3
0.0339016	-0.922902	PAIP1
0.0339016	-0.97454	SLFNL1-AS1
0.0339016	-0.648564	ZBP1
0.0340706	0.852087	ILF3
0.0340706	0.984913	MYO18A
0.0340706	0.958078	RAD21
0.0341639	0.994163	CSNK1G3
0.0341639	1.04331	UBR4
0.0346335	0.773498	ELF2
0.0350469	1.02397	PTK2B
0.0351898	0.808423	HNRNPUL1
0.0351898	1.00008	NINJ2
0.0351898	1.10284	PHTF1
0.0352108	0.577804	TOX
0.0353652	0.773063	FOXN3
0.0354853	0.904414	C22orf34
0.0360425	0.845092	CDC123
0.0362874	-0.686801	WASHC2C
0.0363837	-1.32374	MAX
0.0364651	-0.941032	PARP8
0.0368003	1.07439	SMURF1
0.0375038	0.589128	CCM2
0.0375103	0.816439	RAB11FIP2
0.0378385	0.783966	STRN
0.0378396	0.889811	DENND1B
0.0379216	0.866269	SUCLG2
0.0380929	0.774403	ACSL4
0.03821	1.54743	PPM1B
0.0385862	0.703548	MAP3K5
0.0386592	0.676796	VPS13B
0.0393517	0.724903	STAM
0.0394779	0.765769	WSB1
0.0399599	0.778352	EPM2AIP1
0.0399599	0.776478	PIN4
0.0402793	-1.24508	EPB42
0.0402793	-2.47737	LINC00486
0.0402793	0.881333	RBM41
0.0405218	0.91832	KPNA4
0.0407506	0.659797	TRPM7
0.0412692	0.755932	HELZ
0.041694	0.919035	GLUD1
0.041844	0.696887	NBEAL2
0.0421497	0.51845	ITFG1
0.0422062	-1.43135	HLA-C
0.0425409	0.759546	TMOD3
0.0425438	0.704759	CHSY1
0.0425438	0.753644	GAPVD1
0.0425438	1.2494	SPAST
0.0425438	0.647101	TNFRSF13B
0.0428614	0.378669	FTL
0.0428614	0.159868	SCFD2
0.0435811	0.575922	INPP5D
0.043847	1.16839	NCK1
0.0439412	-0.896499	TCF25
0.0449312	1.51143	CPQ
0.0449312	-1.16337	KANK1
0.0449312	0.637011	PIK3C3
0.0450685	-0.637705	SLCO3A1
0.0452676	0.596923	GART
0.0452676	1.01509	NEDD1
0.0452676	0.871871	TECPR1
0.0452676	0.80396	YTHDF3
0.0455355	0.614825	PHC3
0.0455874	1.02148	SPAG9
0.0458891	0.550403	PAG1
0.0462028	0.850846	TBC1D10C
0.0462997	0.819004	GOLGA8B
0.0471886	0.818307	ASCC3
0.0471886	0.647444	EIF4G3
0.0473443	0.819276	SHOC2
0.0474221	0.755216	DOPEY1
0.0474221	1.13324	PPP2R1B
0.0477969	-2.02538	RPL23
0.0480479	0.576407	SLAIN2
0.048137	0.770058	ARFGEF2
0.048137	0.596493	KLC1
0.048137	0.888143	LARP4
0.048137	0.72586	LCLAT1
0.048137	0.60791	LNPK
0.048137	0.699945	NOD1
0.048137	0.589589	SPCS2
0.048137	0.734094	STX18
0.048137	0.560757	ZBTB20-AS1
0.0485083	0.790778	DLG1
0.0494907	0.578339	FUT8
0.0498901	0.74559	MDFIC
0.0500282	0.565823	EIF5B
0.0500282	0.571465	HSDL2
0.0501705	-1.12909	ANO6
0.0504156	0.733765	HIBCH
0.0506693	-0.852237	IBTK
0.0511576	0.396589	C19orf12
0.0511576	0.602372	CMTM6
0.0511576	0.236735	DHRS7B
0.0511576	0.194533	EIF3M
0.0511576	0.538539	FAM91A1
0.0511576	0.434897	FRS2
0.0511576	0.59024	LIN54
0.0511576	0.721077	MGST1
0.0511576	0.643469	MRPS31
0.0511576	0.390117	PCED1B-AS1
0.0511655	0.669354	PATJ
0.0512955	0.353446	AKAP10
0.0514229	-1.40932	CFD
0.0516062	-1.31236	ABHD12
0.0516062	-1.29302	AC079793.1
0.0516062	-1.30621	COCH
0.0516062	-1.10165	MGRN1
0.0516062	-1.58869	MINDY2
0.0516062	-0.944386	MUM1
0.0516062	-1.43331	PLAGL1
0.0516062	-1.23534	PLEKHA5
0.0516062	-1.15271	RPA3
0.0517894	0.290569	VOPP1
0.0518275	0.569661	DLEU2
0.0519991	0.618487	MLLT3
0.052024	-0.959938	TRBC2
0.0524153	0.924598	HIVEP1
0.0527532	0.471432	IL18R1
0.0527532	0.580955	USP10
0.0527532	0.418706	UVSSA
0.0534536	0.422264	ITPKB
0.0534536	0.51041	KLHL5
0.0535928	1.02585	TBC1D19
0.0536511	0.796994	PRKDC
0.0544249	0.598084	UGP2
0.0546581	0.905298	SREK1
0.0548338	0.594635	WDR7
0.0551026	0.54345	CELF2
0.055249	-0.864506	BACH2
0.055249	-1.06579	LFNG
0.055249	-1.13057	RPL3
0.0556012	0.191537	IWS1
0.0556012	0.62054	PUM3
0.0556012	-0.171583	SEC62
0.0556012	-0.915223	SLC30A6
0.0556012	0.549232	TIA1
0.0560725	0.66911	XRN2
0.056134	1.08364	RFX3
0.0561523	0.833982	FGD3
0.0561523	0.916031	LRRC8B
0.0572663	0.648712	YWHAZ
0.0576449	0.439428	AC015813.2
0.0576449	0.363491	AC022893.1
0.0576449	0.660986	ACER2
0.0576449	0.773801	ADCK5
0.0576449	0.575651	AL133330.1
0.0576449	0.762028	AL139383.1
0.0576449	0.59416	AL449266.1
0.0576449	0.320452	AL772307.1
0.0576449	0.757268	ALKBH1
0.0576449	1.07769	AP002383.3
0.0576449	0.48519	APMAP
0.0576449	0.887455	ARFGAP2
0.0576449	0.542036	ARL5A
0.0576449	0.598811	ATIC
0.0576449	0.59685	BNIP2
0.0576449	0.52111	C11orf57
0.0576449	0.718641	C4orf48
0.0576449	0.872171	C7orf73
0.0576449	0.599495	C9orf41-AS1
0.0576449	0.653374	CALM3
0.0576449	0.797507	CEP57L1
0.0576449	0.507674	CLN5
0.0576449	0.530923	CNOT11
0.0576449	0.483889	CNOT6
0.0576449	0.56681	CROT
0.0576449	0.351084	CSRNP2
0.0576449	0.865029	CST7
0.0576449	0.706322	DAP
0.0576449	0.697504	DGKI
0.0576449	0.64433	DLGAP4-AS1
0.0576449	0.567911	DSN1
0.0576449	0.334798	DYNLT3
0.0576449	0.771238	EDARADD
0.0576449	0.782535	EFCAB7
0.0576449	0.632585	ETF1
0.0576449	0.597418	FAM117B
0.0576449	0.49406	FEM1C
0.0576449	0.966675	GANC
0.0576449	0.67166	GAS7
0.0576449	0.572081	GIN1
0.0576449	0.672294	HCG27
0.0576449	0.655763	HDAC3
0.0576449	0.613639	HMGCL
0.0576449	0.499234	IER5
0.0576449	0.539363	IFRD1
0.0576449	0.570188	INTS6L
0.0576449	0.763438	KIAA1324L
0.0576449	0.511947	KNTC1
0.0576449	1.19846	KRBOX4
0.0576449	0.892729	LIG3
0.0576449	1.04922	LIN7A
0.0576449	0.627751	LUC7L2
0.0576449	0.448415	LZTS1
0.0576449	0.709375	MAPRE1
0.0576449	0.463465	2001-03-01
0.0576449	0.452554	METTL22
0.0576449	1.18074	MFSD14B
0.0576449	0.841169	MLF1
0.0576449	0.827155	MYLK-AS1
0.0576449	0.474417	NARS
0.0576449	0.64188	NCAPD2
0.0576449	1.02644	NDC1
0.0576449	0.698167	PDCD11
0.0576449	0.443712	PHLPP2
0.0576449	0.540061	PIGC
0.0576449	0.279392	PIN1
0.0576449	1.00146	PLIN2
0.0576449	0.458048	POLM
0.0576449	0.526989	POLR3F
0.0576449	0.820236	PPCS
0.0576449	0.587483	PRAG1
0.0576449	0.614564	PRDM4
0.0576449	0.680659	PRKAR1A
0.0576449	0.393455	PRKCI
0.0576449	0.662858	RAD52
0.0576449	0.528517	RASSF5
0.0576449	0.782973	RBM14
0.0576449	0.790783	RBM38
0.0576449	0.555364	RNF121
0.0576449	0.948884	RNF130
0.0576449	0.507422	RSAD1
0.0576449	0.956919	SART1
0.0576449	0.591025	SDAD1
0.0576449	0.618347	SERBP1
0.0576449	0.487906	SF3A1
0.0576449	0.504486	SH2D2A
0.0576449	0.611969	SLC22A3
0.0576449	1.01153	SLC25A30
0.0576449	0.729405	SLC37A3
0.0576449	0.451742	SLC7A5
0.0576449	0.517234	SLU7
0.0576449	0.71017	STRIP1
0.0576449	0.924763	TBC1D31
0.0576449	0.670274	TBP
0.0576449	0.95583	TFEB
0.0576449	0.4644	TMEM140
0.0576449	0.657316	TMEM33
0.0576449	0.845606	TMEM63B
0.0576449	0.453473	TNRC6C-AS1
0.0576449	0.600332	TOR1AIP1
0.0576449	0.550265	TRHDE
0.0576449	0.596588	TTLL11
0.0576449	0.83702	TUBD1
0.0576449	0.6106	TXNL4B
0.0576449	0.596404	TYMP
0.0576449	0.670941	URM1
0.0576449	0.595359	USP49
0.0576449	0.563492	WNT2B
0.0576449	0.723765	ZBTB5
0.0576449	0.606565	ZDHHC24
0.0576449	0.816916	ZDHHC3
0.0576449	0.516781	ZNF142
0.0576449	0.521881	ZNF566
0.0584176	-1.16053	SETX
0.0585762	0.539147	TROVE2
0.0587499	0.804373	CAPN2
0.0587499	0.556312	PHF20L1
0.0587973	0.560284	NUCKS1
0.0591036	-0.687619	AC008878.3
0.0591036	-1.60409	AL117381.1
0.0591036	-0.950955	NDUFV3
0.0591036	-0.897348	SIGIRR
0.0594962	-1.01149	JAK2
0.0600041	0.648003	CDK13
0.0601032	0.360279	VPS54
0.0602605	0.722763	GPATCH2
0.0610265	0.839129	KIF20B
0.0610265	1.19128	SPTLC1
0.0610265	1.02165	ZBTB40
0.0610265	0.773136	ZNF276
0.0615257	0.611317	SH3KBP1
0.061628	0.78262	PVT1
0.0616822	0.505637	CDYL
0.0617248	-0.653587	AC010978.1
0.0617248	-0.668385	AC010997.3
0.0617248	-0.725417	AC013640.1
0.0617248	-1.04262	AC015923.1
0.0617248	-1.35919	AC018946.1
0.0617248	-0.81862	AC027018.1
0.0617248	-0.899286	AC073569.2
0.0617248	-0.822528	AC098850.4
0.0617248	-1.02062	ADGRL4
0.0617248	-0.438399	AL137025.1
0.0617248	-0.676227	AL365203.3
0.0617248	-1.01856	AL591368.1
0.0617248	-0.40898	ALAS1
0.0617248	-0.470955	AP000919.3
0.0617248	-0.812245	ARCN1
0.0617248	-0.456562	ATP5I
0.0617248	-0.822528	ATXN7L3
0.0617248	-0.804069	AZIN1-AS1
0.0617248	-0.897665	CAB39L
0.0617248	-0.812818	CC2D1B
0.0617248	-0.858903	CDC37L1
0.0617248	-1.07186	CEP68
0.0617248	-0.815172	CHRM5
0.0617248	-0.886223	COG8
0.0617248	-0.712215	CORO7
0.0617248	-1.16859	CP
0.0617248	-0.643623	CPM
0.0617248	-0.790307	DGAT1
0.0617248	-0.636128	DPH5
0.0617248	-1.0506	EEPD1
0.0617248	-0.658886	ELMO1-AS1
0.0617248	-0.910172	EXOSC8
0.0617248	-0.439338	FAM153A
0.0617248	-1.05134	FAM216A
0.0617248	-0.553629	FLAD1
0.0617248	-0.610791	FOXM1
0.0617248	-1.13498	GZMA
0.0617248	-1.08234	HIST1H4C
0.0617248	-0.925309	HOTAIRM1
0.0617248	-0.889532	IGSF8
0.0617248	-0.812024	INPP5K
0.0617248	-0.769354	KRI1
0.0617248	-1.06211	LRP1B
0.0617248	-0.75647	LTBP4
0.0617248	-0.634067	2008-03-01
0.0617248	-0.623984	MBD1
0.0617248	-0.66088	MEG8
0.0617248	-0.826908	MET
0.0617248	-0.861994	MON1B
0.0617248	-1.58624	MTRNR2L8
0.0617248	-0.689313	NAAA
0.0617248	-0.713661	NAPRT
0.0617248	-0.78837	NFXL1
0.0617248	-0.965685	NKAIN2
0.0617248	-0.37583	NOP10
0.0617248	-0.607656	NUCB2
0.0617248	-0.783373	PA2G4
0.0617248	-1.35225	PAIP2
0.0617248	-0.575622	PIAS3
0.0617248	-1.18035	PLAC9
0.0617248	-1.00215	PSMD8
0.0617248	-0.399645	PXDNL
0.0617248	-1.16783	RNF217
0.0617248	-0.537076	SHARPIN
0.0617248	-0.759873	SHISA6
0.0617248	-0.782441	SLC26A5
0.0617248	-0.682592	SLC9A7
0.0617248	-0.8979	SNAP47
0.0617248	-1.17852	TFPI
0.0617248	-0.920737	TMEM68
0.0617248	-0.589384	UGDH
0.0617248	-0.752184	USP9Y
0.0617248	-0.718575	WEE1
0.0617248	-1.24386	WISP2
0.0617248	-0.734876	YIF1A
0.0617248	-0.738259	Z93930.2
0.0617248	-1.07654	ZCCHC14
0.0617248	-0.57924	ZNF182
0.0617248	-0.914764	ZNF263
0.0617248	-0.693253	ZNF341
0.0617248	-0.746359	ZNF521
0.0618508	0.711782	FARS2
0.0624012	-1.19524	CLINT1
0.0624012	0.796454	STK17A
0.0625555	0.581832	JAK1
0.0627931	0.13052	ADAM12
0.0630177	0.870616	NLK
0.0632165	0.828035	PRKCQ
0.0632356	0.69972	AKAP11
0.0632356	0.841948	PHF20
0.063321	0.393273	RARS2
0.0642447	0.587646	PAPOLA
0.0643618	0.76891	MGEA5
0.0646402	0.972483	CLASP2
0.0649233	0.390048	BAZ2A
0.0649258	0.855607	TAB2
0.0649278	0.698693	ATRN
0.0649278	0.665252	DROSHA
0.0649278	0.538278	HAPLN3
0.0649278	0.842366	OXCT1
0.0649278	0.731325	PXN
0.0649278	1.04684	SCP2
0.0649278	0.681149	ZNF24
0.0651221	0.900418	AGO3
0.0651221	0.646014	CDC42
0.0660932	1.09931	AC006978.2
0.066331	0.893048	RPS6KC1
0.066331	0.75953	SLC25A12
0.0664488	0.90459	ARMC2
0.0664488	0.71963	CUL2
0.0664488	1.11142	MYO1D
0.0664488	0.777898	SPTLC2
0.0664488	0.785016	TBC1D15
0.0664828	0.457571	TCF12
0.0667809	-0.913069	POM121
0.0670074	0.517212	LINC01004
0.0671473	0.4903	ENTPD1
0.0671473	0.644843	SLC16A7
0.0673074	0.605678	TRAF3
0.0674835	-0.662703	AP4B1-AS1
0.0674835	-0.993913	MFAP5
0.067495	0.57475	PIP4K2A
0.0682212	-1.08058	VPS36
0.0683504	1.19901	RTKN2
0.068829	0.861444	RORA
0.0690326	1.02046	DUSP11
0.0690326	0.687096	ERMAP
0.0690326	0.903129	HM13
0.0690326	0.995335	MAP3K7CL
0.0690326	0.812398	MAPK9
0.0690326	0.768096	TMED8
0.0690326	0.843215	UHMK1
0.0690326	0.81352	ZNF529
0.0695501	0.819367	NME7
0.0695501	0.312373	NUFIP2
0.0697098	0.483688	ANKIB1
0.0699816	0.771848	TNFAIP8
0.0700323	0.977961	DDX58
0.0700323	0.749876	SEC11A
0.0700323	0.713459	SNX25
0.0700633	0.720696	MIER1
0.070157	0.594112	MEF2A
0.0707399	-0.977764	ADAM19
0.0707399	-1.01571	BCAP31
0.0707399	-1.2989	DSCR3
0.0707399	-0.962546	SAT1
0.0707399	-1.01284	TMEM164
0.0707399	-1.06916	ZRANB1
0.0708181	-1.4239	RALGDS
0.0708574	0.722211	MIR181A1HG
0.0718739	1.30437	MON2
0.0718739	0.965655	R3HDM1
0.0720267	-0.72698	TATDN1
0.0726588	0.787329	DIAPH1
0.07269	0.892065	CNTRL
0.0727781	-1.12555	AC010260.1
0.0728964	0.666136	C16orf62
0.0728964	0.777245	CRIM1
0.0728964	0.857251	HLA-F
0.0728964	0.776829	TAF3
0.0728964	0.748082	TET3
0.0728964	0.596474	UBE4A
0.0729112	-1.11513	TMSB4X
0.0730398	-1.00438	KIAA0319L
0.0732694	-1.33229	FAM13A
0.0732766	0.708605	ABHD18
0.0732766	0.414214	TET2
0.0733483	0.564609	DAD1
0.0733483	0.759861	KDM5B
0.0733483	0.679376	PCYT1A
0.0733483	0.647145	PLEKHM1
0.0733483	0.867978	TNFRSF9
0.0733483	0.995654	TTLL5
0.0733483	0.56134	WDR27
0.0733483	0.506188	YY1AP1
0.0735106	0.433628	CASK
0.0737729	0.113447	BROX
0.0737729	0.51642	DCP1A
0.0737729	0.583461	RNF157
0.0737729	0.671815	SNX19
0.0737729	0.686016	TPM3
0.0737729	0.606787	WDR43
0.0738768	-1.12732	OPRM1
0.0744153	0.496219	DOCK10
0.0745657	0.325094	GIT2
0.0745845	0.701702	TLK1
0.0747053	-0.716579	TTC19
0.0748822	0.829187	JMJD1C
0.0755734	0.803862	IDNK
0.0763733	0.791119	AL645568.1
0.0763733	0.600364	MAP2K4
0.0763733	0.770289	TSC22D1
0.0763733	0.685704	UBL3
0.0764864	0.574366	FBXL17
0.0765087	0.867653	ATR
0.0765087	-1.35283	FKBP5
0.0775453	0.337994	AGO2
0.0776753	0.504763	ANAPC4
0.0776753	0.176861	DNAJC13
0.0776753	0.794194	NOL4L
0.0776753	0.483389	TRAPPC11
0.0778821	0.501283	DHX8
0.0778821	0.654387	DIP2C
0.0778821	0.658173	HMCES
0.0778821	0.835845	MKL2
0.0778821	0.661725	MRPL3
0.0778821	0.864052	SH2D3A
0.0778821	0.686231	SLC39A9
0.0778821	0.985191	ZNF331
0.0781156	0.731079	APC
0.0781557	1.14435	DDB2
0.0781557	1.17169	SKAP2
0.0781557	1.20971	ZNF592
0.0783642	0.670008	CHD2
0.0791207	0.902154	MCF2L2
0.0791882	0.499997	NKTR
0.0796886	-1.49214	SSBP2
0.0798561	0.272291	DIP2A
0.0799844	0.480213	LMBR1
0.0799844	0.417661	PLEKHA2
0.0799844	0.593082	ROCK2
0.0799844	1.10296	VPS26A
0.080845	0.548738	DPYD
0.0808799	0.582162	2007-03-01
0.0811091	-1.07722	TPT1
0.0816001	0.614604	MTM1
0.0817441	0.616952	CEP95
0.0817441	0.841281	GRK6
0.0817441	0.610171	ZNF107
0.0818803	0.474609	ZNF800
0.0823288	0.404435	WAC
0.0826416	0.780624	ABCD2
0.0826416	0.493972	ANP32A
0.0826416	0.582844	ARPP19
0.0826416	0.618088	DAG1
0.0826416	0.484339	FAM193A
0.0826416	0.276292	KDM3A
0.0826416	0.54287	METTL25
0.0826416	0.66618	PDLIM5
0.0826416	0.652641	PHF1
0.0826416	0.558324	RNMT
0.0826416	0.799651	SUN1
0.0826416	0.475994	WDR35
0.0830286	0.8095	BIRC3
0.0830921	0.825799	MARK3
0.0837329	0.20476	ABCC1
0.0839057	-0.74842	MPHOSPH9
0.0845308	0.0421346	ZC3H13
0.0850322	0.656972	HERC1
0.0852643	-0.997705	SMAP1
0.0852692	0.363035	LINC-PINT
0.0858967	0.773914	CSDE1
0.0858967	1.07008	DARS
0.0858967	0.862214	PDS5B
0.0859842	0.701282	CALM2
0.0859842	0.626541	LARP7
0.0862586	0.652048	STXBP5
0.0869	-0.822008	VTA1
0.0870226	0.524693	ZCCHC11
0.0872105	0.787799	GPBP1
0.0872874	0.598607	TRIM14
0.0876224	0.648218	SRSF2
0.0876341	-0.0677636	AC104596.1
0.0876341	0.21647	ADCY7
0.0876341	0.417345	B3GNT2
0.0876341	0.574622	DAPP1
0.0876341	0.222555	DERA
0.0876341	0.582993	ENOX2
0.0876341	0.339382	FAM76A
0.0876341	0.186171	FANCC
0.0876341	0.459618	FBXO28
0.0876341	0.343871	FBXO3
0.0876341	0.559039	GLRX
0.0876341	0.475124	HSP90AA1
0.0876341	0.181175	MIR3142HG
0.0876341	0.0413767	MXI1
0.0876341	0.404808	PTBP1
0.0876341	0.190238	RANBP3
0.0876341	0.379553	SLC25A45
0.0876341	0.258373	SNX5
0.0876341	0.417284	TDP2
0.0876341	0.22597	UPP2
0.0887472	1.28781	CRYBG1
0.0889473	0.675008	POGZ
0.0890842	0.393627	TULP4
0.0895173	0.0912913	NCOA3
0.0899934	0.685649	ILKAP
0.090258	1.13703	GNG2
0.0904003	0.296198	CUTC
0.0905884	-0.776502	NSUN6
0.0916564	0.424035	MSL2
0.0923695	0.815856	MSI2
0.0925167	0.729189	CCDC18-AS1
0.0925167	0.614929	CDC73
0.0926758	-0.802928	AC068888.1
0.0928159	0.762242	XIAP
0.0930969	-0.981386	AP001011.1
0.0935164	-0.831365	ANKRD49
0.0938833	0.971783	AC093865.1
0.0941364	0.714867	WDPCP
0.0942458	0.812118	ZRSR2
0.0942707	0.35305	TRIM33
0.09475	1.28168	ELOVL5
0.094997	0.601557	CFDP1
0.0956407	0.549429	RPS6KA5
0.0961357	0.524472	ATP2C1
0.0967105	0.48649	PHIP
0.0968184	0.625654	CCNL1
0.0968184	0.730305	PHKB
0.0968527	0.620899	RFTN1
0.0973048	0.835841	CYTH1
0.0973646	-0.976427	AC119396.1
0.0974349	0.841383	BMP2K
0.0975048	0.359428	RALGAPA1
0.0986578	0.785607	YAF2
0.0986951	0.526259	TNRC6B
0.0987117	-0.527541	IDE
0.0987596	0.898234	DENND1A
0.0989981	0.625414	TAOK3
0.0996963	0.383348	CAMK2D
0.0997792	0.349911	EFCAB14
0.0997792	0.488906	NCOA5
0.100136	-1.03652	MTFR1
0.100898	-0.974573	DCN
0.100958	0.652183	ERI1
0.102241	-0.873215	BMPR1A
0.102461	0.824874	PHF21A
0.102536	1.22317	APAF1
0.102536	1.08514	PCDH9
0.102536	0.734884	STAM2
0.103713	0.637347	XPO1
0.104053	0.239768	RAB3GAP2
0.104509	0.907905	LINC00861
0.10466	0.356277	RSBN1
0.10466	0.332816	SRBD1
0.104751	0.189978	CCNL2
0.104751	0.224608	SLC33A1
0.104751	0.343662	ZNF146
0.104761	0.246364	ATM
0.105115	0.537502	RIPOR2
0.105237	0.935116	FYCO1
0.105583	-1.25465	LTB
0.105603	0.314895	SSH2
0.106911	0.430598	OGDH
0.107176	0.437103	SLFN12L
0.10731	-0.72595	TGFBR2
0.107537	1.15447	AFF4
0.107537	0.804831	DPH6
0.107631	0.40677	PLCL1
0.107779	0.730334	PPHLN1
0.107848	1.0078	LIN52
0.107848	1.30858	NAB1
0.107976	0.841418	C6orf62
0.107976	0.599981	CDK6
0.107976	0.979067	SUPT3H
0.108316	1.25793	EXOC6B
0.108915	0.97682	MTOR
0.109306	0.291548	RYBP
0.10938	-0.608565	AC003681.1
0.10938	-1.21767	AC013394.1
0.10938	-0.729427	AC079594.2
0.10938	-1.01018	ACSL3
0.10938	-0.695838	AP3D1
0.10938	-1.04554	APOBEC3G
0.10938	-1.60135	ARHGAP5
0.10938	-0.959319	DNAJC11
0.10938	-1.5705	DYNLL1
0.10938	-1.00154	FBXO8
0.10938	-0.832042	MTIF2
0.10938	-0.930354	NORAD
0.10938	-0.980833	PHACTR2-AS1
0.10938	-1.09916	PIM3
0.10938	-1.05193	PPP2R5D
0.10938	-0.606423	PTGER4
0.10938	-0.827872	RRP36
0.10938	-0.921706	SH2B3
0.10938	-1.0113	SRP14
0.10938	-1.20752	TCF4
0.10938	-1.04377	ZNF562
0.10938	-0.834507	ZNF76
0.109888	-0.464342	B2M
0.109893	0.372603	ARHGAP15
0.110215	0.448785	CENPC
0.110215	0.445756	CPSF6
0.110215	0.250916	CREB1
0.110484	0.577518	TRIP12
0.111012	0.586631	NCOA2
0.111117	-1.06076	CLOCK
0.111232	-0.67472	RBM26
0.11127	1.53944	DLG2
0.11127	0.624156	DSTYK
0.11127	0.897992	GTF3C1
0.11127	0.859009	HACD4
0.11127	0.628432	PIK3CB
0.11127	0.746903	TSHZ1
0.11127	0.895044	ZNF143
0.11127	0.662066	ZNF493
0.112015	0.646013	MYH9
0.112151	0.84004	AGPAT3
0.112151	0.66467	CERS5
0.113375	0.774202	ADSS
0.113375	1.06934	C20orf196
0.113375	0.641313	SETBP1
0.113375	0.853865	SRGAP3
0.114226	0.665742	NCOA7
0.114373	0.219234	UHRF2
0.115024	0.758234	ARHGEF12
0.116656	-0.729064	AC092574.2
0.116656	-1.25955	ACER3
0.116656	-0.730028	CD69
0.116656	-0.873142	CXCL14
0.116656	-1.0749	GTF2H1
0.116656	-1.25619	KLRG1
0.116656	-0.911633	LINC02237
0.116656	-0.851998	NADK
0.116656	-0.833602	PHLDB2
0.116656	-0.456266	PPARD
0.116656	-0.984627	RETSAT
0.116656	-0.788698	RNASET2
0.116656	-0.796864	SCNM1
0.116656	-0.925761	SIRT2
0.116656	-0.998609	TCEAL4
0.116656	-0.845541	TOX2
0.116716	1.0441	GBP5
0.117977	0.568872	CTNNA1
0.117977	0.65069	EIF4G2
0.118048	0.761616	ALCAM
0.118048	0.57257	KIAA0586
0.118048	0.571282	NIPSNAP3A
0.118048	0.522203	PSMF1
0.118048	0.560541	SMS
0.118048	0.639754	TEX10
0.118048	1.10085	TMEM209
0.118048	1.04267	UCHL5
0.118048	0.73516	VAMP4
0.118724	0.61589	ARID4A
0.118949	0.390223	SNX6
0.119122	0.680443	AC093010.2
0.119122	0.926095	AC245427.1
0.119122	0.727349	ATG13
0.119122	0.522618	CTDP1
0.119122	0.723149	KIF13B
0.119122	0.733744	MARK2
0.119122	0.645591	SEC13
0.119122	0.645605	SOS2
0.119122	0.689505	ZNF106
0.119862	0.604816	TBC1D22A
0.119869	0.635605	MAP4K4
0.12041	-0.679092	NAPEPLD
0.121011	0.395444	FBXW4
0.121011	-1.0825	TRIM5
0.12125	0.989812	CNKSR2
0.121847	0.5279	CD58
0.121847	0.815748	ZNF654
0.122663	0.885302	ARID2
0.123203	0.563137	NUMB
0.123243	0.600944	C6orf106
0.123243	0.379509	HNRNPA3
0.123615	0.153756	PPP2R2A
0.123809	0.529711	GPATCH2L
0.124307	-0.522555	ALDH3A2
0.124307	-0.54297	ANGPT2
0.124307	-0.939524	ARHGAP11B
0.124307	-1.2757	DPEP2
0.124307	-1.04791	NR1H2
0.124307	-0.645208	PANK3
0.124307	-1.0293	PPP4R1
0.124307	-0.695653	RBPMS
0.124307	-0.709156	RCBTB2
0.124307	-0.707596	RNF125
0.124307	-0.559338	STK40
0.124307	-0.49716	UBE2D1
0.124307	-0.62036	ZFY
0.125096	0.618681	ARFIP1
0.125096	0.346454	ATG4B
0.125096	0.609008	CEP44
0.125096	0.501253	HEATR1
0.125096	0.824976	MB21D2
0.125096	0.424935	NFKBIZ
0.125096	0.698158	OSBPL9
0.125096	0.845326	RPL29
0.125096	0.408581	SACS
0.125145	1.16787	CADM1
0.125145	0.466918	DHRS12
0.125145	0.617484	NDFIP2
0.125145	0.422958	OSBPL2
0.125145	0.535196	QTRT2
0.125145	0.507274	RBSN
0.125145	0.672595	RHBDD2
0.125145	0.808733	RNF138
0.125145	0.547332	SNRNP35
0.125145	0.612929	SP1
0.125145	0.767927	SSR1
0.125145	0.414538	TAZ
0.125145	0.521072	TMEM120B
0.125145	0.716927	UQCC1
0.125145	0.524787	YWHAG
0.125145	0.541978	ZER1
0.125145	0.419156	ZNF326
0.125729	0.294912	MYO9A
0.126935	0.490709	DECR1
0.126935	0.40506	LRRFIP2
0.126935	0.51661	VEZT
0.127192	0.400452	PCED1B
0.12858	-0.645544	RBM39
0.12858	0.548727	ARIH1
0.128691	0.264563	KLHL28
0.128691	0.191192	MTERF1
0.128691	0.402537	NFX1
0.129121	0.4258	DIP2B
0.12971	-1.15133	MTIF3
0.129729	-0.946444	CCDC39
0.129729	-1.00443	ZNF789
0.130019	-0.956848	SMAD3
0.130589	0.432732	NUTM2B-AS1
0.130647	0.677733	CEP85L
0.131301	-0.947021	AC090772.2
0.131301	0.40387	ARHGAP31
0.131301	0.510872	GOLT1B
0.131301	-0.141566	KBTBD2
0.131301	0.629105	LETMD1
0.131301	0.360982	MRE11
0.131301	-1.20797	NUP54
0.131786	0.3693	PAK2
0.132187	0.637039	SUB1
0.132187	0.534748	TMEM131
0.132343	-0.864685	PARK7
0.132571	0.507542	AC005480.1
0.132571	0.372575	AC008083.3
0.132571	0.706271	AC069208.1
0.132571	0.940719	APOBEC3C
0.132571	0.46487	C2CD2L
0.132571	0.496301	CEP126
0.132571	0.381138	CRKL
0.132571	0.602274	CSE1L
0.132571	0.359861	HSPG2
0.132571	0.706709	MICAL2
0.132571	0.637045	PEX1
0.132571	0.712428	POC5
0.132571	0.586345	POLG2
0.132571	0.556068	RNF24
0.132571	0.486473	RPAP3
0.132571	0.420753	2011-09-01
0.132571	0.394892	TAPT1-AS1
0.132571	0.585446	TRAP1
0.132571	0.526183	TXNRD1
0.132588	0.819606	RBL1
0.133592	-0.624045	ZNF644
0.134009	0.210552	AL356272.1
0.134009	0.565573	TRAPPC8
0.134324	0.488047	CBFB
0.134324	0.27287	POC1B
0.134476	0.930916	FAM192A
0.134488	0.138984	HLA-A
0.135594	0.633605	CTLA4
0.135594	0.304003	ZNF708
0.135987	0.524224	WIPF1
0.137422	-0.814139	SMC6
0.13743	-0.254548	THADA
0.137605	0.786684	XKR6
0.137719	0.732687	SLAMF6
0.137741	-0.995283	EIF2AK2
0.137741	-0.14773	GTF2F2
0.137741	0.339984	KANSL2
0.137741	0.583847	KATNBL1
0.137741	-0.804339	MED23
0.137741	-0.894578	PIGB
0.137741	0.944879	SQSTM1
0.137741	-1.24678	TFDP2
0.138029	0.293909	NFATC2
0.138029	0.47968	ULK4
0.139156	0.493915	GLS
0.139346	-1.56881	SDCBP
0.140146	0.236968	DIRC3
0.140146	0.149193	NDEL1
0.140334	0.510823	BARD1
0.140334	0.721796	BCL2L11
0.140334	0.446787	BCL9L
0.140334	0.35563	CLASRP
0.140334	0.466911	FRA10AC1
0.140334	0.300304	KLHL42
0.140334	0.484549	KXD1
0.140334	0.694875	MRPS5
0.140334	0.6562	NIPAL2
0.140334	0.97901	PRKN
0.140334	0.343483	PXK
0.140334	0.730888	RNF150
0.140334	0.670752	RPS5
0.140334	0.372544	SFXN1
0.140334	0.53613	SUCLG1
0.140503	0.554237	PPP1R21
0.140503	0.456759	STX8
0.14058	0.603298	CHD1
0.14075	-0.765594	ADH1B
0.140776	-0.282881	AC090772.1
0.140776	-0.642934	FBXL7
0.140776	-0.459651	STX17
0.140776	-0.631741	TYK2
0.14229	-0.587934	MYO1F
0.142539	0.680611	RNF38
0.142839	0.596272	2006-03-01
0.143193	0.770345	AF165147.1
0.143839	0.4912	TFRC
0.14427	-1.04642	AL365203.1
0.14427	-0.924406	CSAD
0.14427	-0.779648	SMIM4
0.144423	0.421397	CCDC14
0.144423	0.248702	HADHB
0.144423	0.423428	NDUFS4
0.144423	0.315311	PAPD7
0.144423	0.533313	PARP11
0.144423	0.38006	SUPT20H
0.144731	0.712574	MED14
0.144731	-1.26338	TRIM13
0.144846	-1.06287	CYBA
0.144846	0.475392	HDAC4
0.145018	-0.69871	BRAF
0.14616	-0.0203249	COG3
0.146823	0.655388	FBXW7
0.147163	0.694208	NEK7
0.147685	1.0568	IMMP2L
0.147776	0.381232	NAP1L1
0.148426	-0.0137332	PRPF4B
0.148442	0.230714	AC048341.2
0.148442	0.237297	AKAP8
0.148442	0.398345	AKIRIN2
0.148442	0.0917309	COL1A2
0.148442	-0.178558	COMT
0.148442	0.0501475	CREBZF
0.148442	0.458616	CRLS1
0.148442	0.31877	DNAJC10
0.148442	0.148846	DPP9
0.148442	0.0843793	DTWD1
0.148442	0.426957	DUSP22
0.148442	0.156349	ELL
0.148442	0.20837	ERCC6L2
0.148442	0.00297028	ERO1B
0.148442	0.181935	FAM160B2
0.148442	0.369537	FDPS
0.148442	0.159121	FOXP3
0.148442	0.159121	FSD1L
0.148442	0.158557	GBP1
0.148442	0.45361	GLE1
0.148442	0.201348	H3F3A
0.148442	-0.2663	HEATR6
0.148442	0.246815	HEG1
0.148442	0.14851	KANTR
0.148442	0.135053	KIF21B
0.148442	0.0935514	KLHL18
0.148442	0.0271751	LAYN
0.148442	0.22937	MAPK6
0.148442	0.327202	MCC
0.148442	0.405409	MFNG
0.148442	0.112397	MRPL22
0.148442	0.301532	NMI
0.148442	0.283405	NOL9
0.148442	0.223303	PAFAH1B2
0.148442	0.134168	POR
0.148442	0.18566	PRKAR2A
0.148442	0.104337	PRR4
0.148442	0.322933	RFFL
0.148442	0.278292	STAMBP
0.148442	0.45294	TMEM263
0.148442	-0.00537148	TRIR
0.148442	0.4136	TRMT61B
0.148442	0.209743	TTI1
0.148442	0.289339	ZDHHC13
0.148442	0.103966	ZFP30
0.148442	-0.129116	ZNF133
0.148442	0.297581	ZNF737
0.148526	0.637439	PIK3CD
0.148948	0.317211	MYO9B
0.148954	0.353748	CAP1
0.148954	0.417025	CDK14
0.148954	0.612378	SNX14
0.149578	0.536322	IKZF3
0.150132	-0.517352	HLA-E
0.150244	0.563445	ANKRD10
0.150244	0.546244	CTSC
0.150244	-0.880939	CYTIP
0.150244	0.564924	MSH3
0.151113	0.795345	GALNT1
0.151113	-1.11774	TOMM7
0.15135	0.342917	C1orf27
0.15135	-0.967851	CD27
0.15135	-0.980636	DCAF5
0.15135	0.130613	DUSP10
0.15135	0.555421	FAM135A
0.15135	0.221912	GRSF1
0.15135	-0.877281	HECA
0.15135	0.308429	LIMK2
0.15135	0.0378726	PECR
0.15135	0.306466	TNIP1
0.151948	-0.430708	CFLAR
0.151948	0.558073	INPP4B
0.151974	-0.774642	CALD1
0.151993	-0.679555	SLC35F2
0.15237	0.245337	MAP3K7
0.15237	0.439671	MPZL3
0.152406	0.173284	NLRC5
0.15257	-1.00457	DDX24
0.15257	0.84158	RNF34
0.152843	0.50577	PRDM2
0.152905	0.446201	HECTD4
0.154167	0.726518	CDK19
0.154207	0.442528	RUNX1
0.15489	0.565853	TACC1
0.155187	-0.0342588	NSD3
0.155611	0.518117	MIB1
0.155908	0.525623	GSK3B
0.156342	-1.13722	ATF7IP2
0.156342	0.22954	ZNF518A
0.156869	-1.58279	PABPC1
0.157664	0.96279	LRCH3
0.157708	0.533274	ATP11A
0.157708	0.757545	KIF21A
0.158527	0.329863	GTPBP10
0.158527	0.199875	HCST
0.158527	0.215168	LMBR1L
0.158527	0.342071	PAXBP1
0.158527	0.0730504	ZNHIT6
0.158787	0.738053	ACVR1
0.159875	0.555017	TPK1
0.160028	-0.736132	CALCOCO1
0.160028	-0.621733	CARD16
0.160028	-0.595072	FAM111A
0.160028	-0.845258	NOL11
0.160028	-0.797795	TMEM41B
0.161003	0.574622	KIAA0040
0.161123	0.300063	PYHIN1
0.161123	0.563644	RSU1
0.161589	-0.44557	RAD51B
0.162158	0.319731	KDM4C
0.162158	-1.36225	RAB11A
0.162241	-1.12463	NLRC3
0.162868	0.21576	SNX13
0.163302	0.702729	SIPA1L1
0.163371	0.213256	ARPC2
0.164192	0.989469	SMARCAD1
0.164192	1.05203	TM9SF4
0.164518	0.95019	CMSS1
0.164518	0.583082	MAF
0.164518	0.779652	ZC2HC1A
0.165935	0.310066	ATXN2
0.165935	0.494668	TOP2B
0.165959	-0.899194	AP4E1
0.165959	-0.853107	CSGALNACT1
0.165959	-0.107028	FAM184A
0.165959	0.155978	IPP
0.165959	-0.786737	MAP3K14
0.165959	0.191964	SLC35D2
0.166782	-0.751691	AP3B1
0.167154	-0.136382	TTN
0.167298	0.383189	ARMC8
0.167298	0.548484	FAM69A
0.167298	0.511026	TRAF3IP2-AS1
0.16838	-0.67813	ADIPOQ
0.16838	-0.443139	PRPF6
0.168592	0.325007	RSBN1L
0.168592	0.358537	ZFYVE28
0.168696	0.606885	2007-09-01
0.168788	0.367521	STIM2
0.168788	0.353763	WDR37
0.169653	0.584497	BBX
0.171547	-0.978197	AC098829.1
0.171547	0.498669	TCHP
0.171547	0.429573	TLK2
0.171795	-1.22927	PLPP1
0.171795	0.704966	SUMF1
0.172043	0.637873	DOCK2
0.172056	0.55728	YTHDC1
0.172588	-0.0407773	ANAPC5
0.173634	-0.817955	EID1
0.173775	0.429286	GBF1
0.173775	-0.307912	HDAC8
0.173775	0.611216	MALT1
0.174223	-0.572855	CCDC66
0.174428	0.583561	ARID5B
0.177054	-0.807811	AL109930.1
0.177054	-0.450905	CEP57
0.177054	-0.724136	MFSD11
0.177289	0.76261	CARD8
0.178544	0.52622	DTNB
0.17859	-0.767401	GABPB1-AS1
0.17859	-1.1153	KANSL1L
0.17859	0.523647	KCNAB2
0.178799	-0.469434	BRD7
0.178799	0.447329	MBTPS1
0.178799	0.626264	VKORC1L1
0.179228	0.231755	WDR60
0.179551	0.376232	HECTD1
0.179783	-0.602071	UBE3C
0.180073	0.723722	MAP2K5
0.180438	0.504547	NSD2
0.180536	0.560909	METAP1
0.180536	0.61829	NDE1
0.180536	0.832083	PSMD5
0.180536	0.667124	SMC1A
0.180536	0.652318	SYNGAP1
0.180536	0.653417	UBAP1
0.181067	0.445077	CASP8
0.18111	0.0803268	ACBD6
0.181392	-0.703546	ATP8B1
0.181392	-1.3456	RPS27A
0.181605	-0.599841	UBE2I
0.183907	0.324146	SMAP2
0.184652	0.567186	ATP13A3
0.184836	0.595445	CDR2
0.185392	0.737124	PIAS1
0.185583	-1.00501	CDHR3
0.185632	0.60281	NFAT5
0.18568	-0.786938	MTDH
0.186036	-1.04864	DIS3L2
0.186036	0.525522	STRN3
0.186058	-0.418792	IGFBP3
0.186058	-0.476823	SNW1
0.186277	0.454122	DCP2
0.186277	0.327761	DEF6
0.186277	0.246278	FBXL20
0.186277	0.476482	LPIN1
0.18656	0.506558	GPRIN3
0.187432	-0.901547	HNRNPA2B1
0.187792	0.443907	CD44
0.18804	-0.606053	EPB41
0.188373	0.720727	ZMYM2
0.188478	0.545285	SP100
0.189045	0.526869	ADAM10
0.189148	0.475551	CLEC2B
0.189148	0.667369	CYTH3
0.189148	0.597461	DAZAP2
0.189148	0.614712	GOLPH3L
0.189148	0.436174	KLHDC2
0.189148	0.377146	LMBRD2
0.189148	0.479477	LSP1
0.189148	0.489141	UBA6-AS1
0.189148	0.714973	ZNF236
0.189148	0.630781	ZNF75D
0.189827	-0.585364	LINC02100
0.189827	-0.497225	MSL3
0.190248	0.210514	IQGAP2
0.191504	-0.640747	CD3E
0.192745	0.294927	SEC24B
0.192777	0.769187	NT5C3A
0.193682	-0.609383	RNF111
0.193983	0.406676	AC007000.3
0.193983	0.411103	CPEB3
0.193983	0.342747	ICE1
0.193983	0.528052	PGM2L1
0.196408	0.574795	ARL15
0.196448	0.545055	MT-ND2
0.198059	0.59623	ABCA1
0.198059	0.750935	EXOC1
0.198059	0.518859	GPR107
0.198059	0.398796	ORC4
0.198059	0.380004	TRAK1
0.198059	0.644587	TRNT1
0.198059	0.479575	TYW1B
0.198059	0.44424	ZNF12
0.198059	0.423509	ZNF706
0.198294	0.467896	RABGAP1
0.198319	-0.626735	ANP32B
0.198385	0.282768	HNRNPDL
0.198922	0.388946	REV3L
0.199321	0.582846	USP9X
0.199766	0.40064	ELMO1
0.200174	-0.642529	CLSTN1
0.200174	-0.861282	KIAA0368
0.200174	0.617577	STYX
0.200174	-0.553755	TPT1-AS1
0.200268	0.698679	AL021368.4
0.200268	0.801775	CBWD2
0.200268	0.67939	EPHB1
0.200268	0.717223	KIF13A
0.200268	0.612808	NUP155
0.200268	0.709418	TJP2
0.200268	0.514928	XRCC4
0.200268	0.76291	ZNF783
0.201016	0.342638	PTPRC
0.201564	-0.393862	ATAD1
0.201564	0.277762	SP3
0.201921	-0.643187	GIMAP7
0.201921	-0.581447	HS3ST3B1
0.201921	0.305608	MIA3
0.201921	0.367087	PDXDC1
0.201921	0.211697	SIPA1L3
0.20205	0.566912	ATP6V1H
0.203477	0.390954	ATXN1
0.203901	0.346536	MAPKAP1
0.204585	0.5936	RALGAPA2
0.20478	0.532886	RAB7A
0.205285	0.498246	RLF
0.205596	0.260127	SYNRG
0.20606	0.528817	SP4
0.207045	0.668287	ZFAND3
0.207087	-0.562023	SELL
0.207273	0.541454	AC007038.1
0.207273	0.620455	CD48
0.207273	0.390549	CSK
0.207273	0.477255	ECE1
0.207273	0.292877	KLHL24
0.207273	0.204336	PEX3
0.207273	0.402822	SLC5A3
0.207273	0.407996	SMU1
0.207273	0.508404	TERF1
0.207273	0.460283	UFM1
0.207273	0.425598	ZNF720
0.207776	-0.573048	OXSR1
0.207776	0.745691	POU2F1
0.207885	-0.190313	RPLP1
0.209303	-0.664638	MCUB
0.209419	0.835928	DCAF10
0.210092	0.303132	AES
0.210092	0.0251289	CCDC6
0.210092	0.623436	LINC00894
0.210092	0.408323	MEGF9
0.210092	0.303412	SPEN
0.210092	0.275363	SPG7
0.211323	0.742563	ARHGEF6
0.211323	0.202523	ZBTB1
0.21175	0.493139	AL161725.1
0.21175	0.367719	ARHGAP24
0.21175	0.428367	C5orf22
0.21175	0.398698	CEP170
0.21175	1.08745	CHUK
0.21175	0.467077	COPB2
0.21175	0.396741	CXorf38
0.21175	0.44539	DDHD2
0.21175	0.467275	DDX1
0.21175	0.633425	LINC02520
0.21175	0.476274	M6PR
0.21175	0.463228	NMRAL1
0.21175	0.804729	OTUB1
0.21175	0.557792	PAN2
0.21175	0.499171	PMS1
0.21175	0.73817	QRSL1
0.21175	0.557379	RBM45
0.21175	0.398672	SNHG6
0.21175	0.468986	STARD7
0.21175	0.525415	TBCCD1
0.21175	0.468081	TMEM38B
0.21175	0.707691	TNK2
0.21175	0.593986	TRMU
0.21175	0.476974	UBE2V2
0.21175	0.555234	UBN2
0.21175	0.531218	USP11
0.21175	0.509647	WDR61
0.21175	0.40666	ZNF736
0.212237	-0.801441	NABP1
0.213998	0.56633	MAP3K1
0.214039	0.439273	PTPRA
0.215585	0.735679	C9orf85
0.215585	0.378451	HCLS1
0.215585	0.574028	QKI
0.215585	0.669933	RABEP1
0.215585	0.331703	TMF1
0.215793	0.584283	ADK
0.216132	-0.501873	CWC27
0.216132	-0.46367	NR2C2
0.2164	0.558075	ST6GAL1
0.216744	0.840342	ARSG
0.216794	0.408875	BSDC1
0.216794	0.432754	CARS
0.216794	0.4256	CROCC
0.216794	0.505824	CSMD1
0.216794	0.425579	HEATR5B
0.216794	0.351792	HLA-DRB1
0.216794	0.574336	MICAL3
0.216794	0.423139	PSMB1
0.216794	0.24056	RAB11FIP3
0.216794	0.269458	SCYL3
0.216794	0.521437	STX6
0.216794	0.513415	UBE2R2
0.216794	0.198129	WBP1L
0.218014	0.560735	ARID1A
0.218016	0.290309	BIN2
0.218142	0.79417	SELENOI
0.218155	-0.350179	HLA-B
0.218501	0.276114	ABCC4
0.218501	0.283167	AC007388.1
0.218566	-0.999102	AKAP9
0.220032	0.665945	TCERG1
0.220792	0.505994	KDM6A
0.2237	0.440924	ABCG1
0.2237	0.429727	AC020913.1
0.2237	0.516836	AC106795.3
0.2237	0.582125	AL138930.1
0.2237	0.435285	AL390728.6
0.2237	0.567254	AL445472.1
0.2237	0.394542	APTX
0.2237	0.666689	AXIN1
0.2237	0.310206	B3GALT2
0.2237	0.389796	CHURC1-FNTB
0.2237	0.317626	CISH
0.2237	0.726638	CKAP5
0.2237	0.325589	GALC
0.2237	0.361345	GBP3
0.2237	0.328629	GCN1
0.2237	0.472029	LSM5
0.2237	0.652108	MINK1
0.2237	0.644247	MIOS
0.2237	0.961834	MROH1
0.2237	0.591207	NAA30
0.2237	0.374273	NACC2
0.2237	0.723418	NGDN
0.2237	0.487088	PAPSS1
0.2237	0.54041	PCGF3
0.2237	0.282761	PLXNC1
0.2237	0.431676	PPP6C
0.2237	1.09134	PREPL
0.2237	0.39095	RAB12
0.2237	0.525259	RPGR
0.2237	0.370287	SCRN3
0.2237	0.303123	SRGAP2B
0.2237	0.427425	SZT2
0.2237	0.384945	TEP1
0.2237	0.300644	TMED4
0.2237	0.438614	TMEM206
0.2237	0.497693	TMLHE-AS1
0.2237	0.586686	TOMM20
0.2237	0.474087	ZNF248
0.2237	0.332533	ZNF528
0.2237	0.51696	ZNF627
0.224372	0.457305	GALM
0.225021	0.538162	RAB1A
0.225405	0.610931	EIF4E3
0.225458	-0.556312	AC011997.1
0.225886	-1.21639	CRBN
0.225886	-1.31814	VPS51
0.226626	0.0139433	CARF
0.226626	0.473818	CNNM2
0.226626	0.401825	MGST3
0.226626	0.00269474	MRPS27
0.226626	0.182426	PSMB2
0.226626	0.264464	RNF4
0.226626	0.340926	SGTB
0.226626	0.255344	TMLHE
0.226938	0.287188	ERBIN
0.22704	0.595947	ACTR3
0.227124	0.575146	GDAP1
0.227149	-0.0231782	COL4A1
0.227149	-0.294453	FAM133B
0.227149	-0.126305	GLIPR2
0.227149	-0.474413	RUNX2
0.227149	-0.132241	SLC9A8
0.227267	0.323151	COX10-AS1
0.227331	0.100478	LMNA
0.227331	0.644178	NCKAP1L
0.227643	-1.01692	ABCB10
0.227643	-0.646917	AC008443.1
0.227643	-0.584018	AC009961.1
0.227643	-0.920263	AC025188.1
0.227643	-0.637917	AC055811.1
0.227643	-0.639644	AC093019.2
0.227643	-0.730999	AC097460.1
0.227643	-0.684129	ACTR3C
0.227643	-0.628742	ADGRL3
0.227643	-0.809656	AGPAT5
0.227643	-0.996424	AP000311.1
0.227643	-0.601638	AP002954.1
0.227643	-1.14965	ARHGEF40
0.227643	-0.768062	ARL14EP
0.227643	-0.587742	B4GALT3
0.227643	-0.647353	BORA
0.227643	-0.874292	C8orf59
0.227643	-2.11844	CADM2
0.227643	-0.813033	CAV1
0.227643	-0.512153	CD82
0.227643	-0.715256	CHMP2A
0.227643	-0.827172	CHRM3
0.227643	-0.686362	CTSZ
0.227643	-0.85165	DIAPH2-AS1
0.227643	-0.770419	EFCAB14-AS1
0.227643	-0.640381	EMC2
0.227643	-0.850727	FAM227B
0.227643	-0.773958	GKAP1
0.227643	-1.11417	GSE1
0.227643	-0.666321	IKBIP
0.227643	-1.06931	KLF3
0.227643	-1.19055	LAMA4
0.227643	-0.65301	LAX1
0.227643	-0.885324	LINC01138
0.227643	-0.619957	LRRC58
0.227643	-0.476949	LY9
0.227643	-0.715609	LYSMD2
0.227643	-0.701015	LYZ
0.227643	-0.531895	MRPS18C
0.227643	-0.83127	MTA1
0.227643	-0.817821	MYDGF
0.227643	-0.891837	NF2
0.227643	-0.791197	NTMT1
0.227643	-1.05561	OSGEP
0.227643	-0.632011	PDZD8
0.227643	-0.690401	PRRC2A
0.227643	-0.971001	RCHY1
0.227643	-1.01354	RHOF
0.227643	-0.625342	RNH1
0.227643	-0.670875	RPAP1
0.227643	-1.66775	RPL41
0.227643	-0.775865	RRP15
0.227643	-0.692653	RTN1
0.227643	-0.778208	RUBCN
0.227643	-1.22054	SELENOP
0.227643	-0.78516	SMYD2
0.227643	-0.623396	SNHG8
0.227643	-1.04482	SPCS1
0.227643	-0.75923	ST6GALNAC6
0.227643	-0.671302	SUOX
0.227643	-0.650694	SYPL1
0.227643	-0.740488	TADA2A
0.227643	-0.572357	TCIRG1
0.227643	-0.625587	TNFSF10
0.227643	-0.96102	TNIP2
0.227643	-0.562375	TPP1
0.227643	-0.493547	TPST2
0.227643	-0.843825	TRAPPC2L
0.227643	-0.896892	TRIOBP
0.227643	-0.436915	TRMT1
0.227643	-0.833142	TTC9
0.227643	-0.717652	TYSND1
0.227643	-0.654525	UFC1
0.227643	-0.55847	VAMP2
0.227643	-0.710208	VIM-AS1
0.227643	-0.642063	WDR73
0.227643	-0.440818	XYLB
0.227643	-0.74485	Z82206.1
0.227643	-0.627268	ZADH2
0.227643	-0.710878	ZCRB1
0.227643	-0.600129	ZNF419
0.22949	0.70318	RAB6A
0.230161	0.257628	PARP4
0.230224	0.412373	SOS1
0.231548	-0.485571	GDI2
0.231712	-1.14258	ENOSF1
0.231712	-1.20153	NEGR1
0.231712	-1.20272	UGGT1
0.231832	0.329638	DAP3
0.231832	0.715535	KDM3B
0.231832	0.380332	SCMH1
0.232151	-0.00834909	SEMA4D
0.232915	0.435882	ARID4B
0.233531	0.407644	TTC17
0.235041	0.331199	DNMT3A
0.235041	0.0296993	SAA1
0.235068	-0.310478	DESI1
0.236013	0.318838	EZH1
0.236038	-0.511995	FOS
0.236038	0.0787273	NPAT
0.236125	0.417351	ABHD17B
0.236125	0.322932	ADORA2A-AS1
0.236125	0.306732	AL136311.1
0.236125	0.392613	AL158152.2
0.236125	0.286788	ANKRD44-IT1
0.236125	0.368827	AP3M2
0.236125	0.238248	ASF1A
0.236125	0.271004	AZIN1
0.236125	0.650779	C1QA
0.236125	0.845665	CANT1
0.236125	0.209336	CCZ1B
0.236125	0.383946	CLPTM1
0.236125	0.363684	CUL9
0.236125	0.220638	DMAP1
0.236125	0.281742	DMTN
0.236125	0.346426	ELMSAN1
0.236125	0.368984	ERMP1
0.236125	0.382542	FAAH2
0.236125	0.302767	FAM219A
0.236125	0.471598	GPC6
0.236125	0.233162	GTF2H3
0.236125	0.387527	IPMK
0.236125	0.233475	IRAK3
0.236125	0.44294	ITPR3
0.236125	0.26342	MAN2C1
0.236125	0.428596	NARF
0.236125	0.290296	NCOA4
0.236125	0.520814	NT5DC1
0.236125	0.359216	OSMR
0.236125	0.272196	P2RX7
0.236125	0.491982	PDZRN3
0.236125	0.423548	PHC2
0.236125	0.332436	PKD2
0.236125	0.577396	RDH11
0.236125	0.436718	RNLS
0.236125	0.368967	SAMD8
0.236125	0.228391	SARDH
0.236125	0.722044	SFMBT2
0.236125	0.245697	SGPL1
0.236125	0.37054	SNRPA1
0.236125	0.487901	SPATA6L
0.236125	0.483648	TCTN3
0.236125	0.176182	TRIO
0.236125	0.301952	VRK3
0.236125	0.286998	XPO5
0.236125	0.461211	ZYX
0.236366	0.847566	PRKAA1
0.236772	0.2543	ASTN2
0.236772	0.266211	EIF3J
0.236772	0.398791	FILIP1L
0.236772	0.241247	GOLPH3
0.236772	0.311407	HADHA
0.236772	0.344602	INTS8
0.236772	0.196618	SLC25A3
0.236772	0.312839	TTC1
0.23868	0.103427	ANKRD11
0.239006	-0.112676	CEP350
0.239945	0.281353	BPTF
0.240201	0.483352	BAZ2B
0.240201	0.384726	PRKD2
0.240274	0.298771	ACTG1
0.240274	0.248153	SLC30A9
0.240274	0.353696	WDR20
0.240684	-0.676622	BIRC2
0.240684	-0.955253	CEP128
0.240684	-0.961852	NSMAF
0.241086	-0.999725	IP6K2
0.241611	-0.711674	AC007192.2
0.241611	-0.354027	AC092140.1
0.241611	-0.773557	AC093157.1
0.241611	-0.613546	ATP5L
0.241611	-0.666418	BRIX1
0.241611	-0.48539	CANX
0.241611	-0.311434	CASC8
0.241611	-0.510887	CBX1
0.241611	-0.630249	CDH23
0.241611	-0.650381	CHMP7
0.241611	-0.541637	COX5B
0.241611	-0.599564	DOK6
0.241611	-0.646416	EIF2S3
0.241611	-0.643817	EIF3B
0.241611	-0.562669	FAM98B
0.241611	-0.503634	GREB1L
0.241611	-0.385377	HAUS1
0.241611	-0.658978	METTL7A
0.241611	-0.456232	PPT1
0.241611	-0.635553	RAE1
0.241611	-0.780157	SAMD12
0.241611	-0.557315	SLC43A2
0.241611	-0.734753	SPON2
0.241611	-0.592858	STX10
0.241611	-0.589405	ZDHHC16
0.241947	0.62417	NCOA1
0.242243	0.290331	CWF19L2
0.242636	0.111117	HNRNPU
0.242935	0.194825	CLYBL
0.242935	-0.770168	PHACTR4
0.242935	0.271872	ZNF652
0.24416	0.215132	PITPNC1
0.244867	0.506908	OSBPL3
0.244867	0.0983282	SENP5
0.244965	-0.253134	CAMTA1
0.24517	-0.279154	ANXA11
0.24517	-0.0809717	OTULIN
0.24517	-0.743012	TC2N
0.245237	0.276972	FTO
0.245871	0.454031	FAM168A
0.245871	0.55652	GLYR1
0.245871	0.822044	MAPRE2
0.245871	0.435177	N4BP2L1
0.245871	0.552583	RNF114
0.245871	0.593957	SCAI
0.245871	0.486786	TNFRSF10A
0.245871	0.446603	ZNF224
0.246309	0.53649	COL4A3BP
0.246696	0.604725	PPP1CB
0.247235	0.200812	ASH2L
0.247235	0.0415887	CCDC50
0.247235	0.291486	FBXO38
0.248404	0.629118	CTAGE5
0.248404	0.354784	EWSR1
0.248931	0.167853	INO80
0.248931	0.177649	PIK3IP1
0.248931	0.317	PTP4A2
0.248931	-0.31327	SKAP1-AS1
0.24903	0.284393	AC015853.3
0.24903	-0.119984	AC104532.2
0.24903	0.0399675	ADH5
0.24903	0.306608	ALG14
0.24903	0.185107	AP003086.2
0.24903	0.210863	ATL3
0.24903	-0.102253	BCAS2
0.24903	0.149286	BET1
0.24903	0.15736	CBX5
0.24903	0.223641	CCDC122
0.24903	0.0313092	CD79B
0.24903	0.307292	CDC16
0.24903	-0.0104315	CLTA
0.24903	-0.0817774	COX19
0.24903	0.172412	CTPS2
0.24903	0.384031	CTSB
0.24903	0.150804	CYB5B
0.24903	0.186491	DCAF17
0.24903	-0.0847966	DOK2
0.24903	-0.0561584	DTD1
0.24903	-0.0464865	FAM104A
0.24903	0.248976	FBRS
0.24903	0.249456	FOSL2
0.24903	0.292348	GARS
0.24903	0.293258	GIMAP4
0.24903	-0.25283	GMPS
0.24903	0.237318	GOSR2
0.24903	0.0360578	GPALPP1
0.24903	0.152113	GTF3C3
0.24903	-0.11691	HEBP2
0.24903	0.138625	HGSNAT
0.24903	0.141649	HPF1
0.24903	0.178416	KDM1A
0.24903	0.194591	KMT2B
0.24903	-0.0126877	LONRF1
0.24903	0.176415	MAGI1
0.24903	0.232009	MCM5
0.24903	0.268305	MDM1
0.24903	0.13674	MEMO1
0.24903	-0.141329	MOB1B
0.24903	0.290761	MRPL42
0.24903	0.155415	MRPS11
0.24903	-0.16432	MTMR6
0.24903	0.0445585	NDUFV2-AS1
0.24903	0.0105211	NIFK
0.24903	0.0830426	OVCH1-AS1
0.24903	0.230626	PDPK1
0.24903	0.304658	PDXK
0.24903	-0.220415	PFDN1
0.24903	0.192655	PIAS2
0.24903	0.237441	PLEKHM2
0.24903	-0.350148	POLDIP3
0.24903	0.238513	PPIE
0.24903	0.114176	PPP2CA
0.24903	0.00180699	PPP2R1A
0.24903	0.0697579	PRIMPOL
0.24903	0.205656	RBCK1
0.24903	0.209552	RRBP1
0.24903	0.304354	RUFY1
0.24903	0.181503	SDHB
0.24903	0.0231615	SEM1
0.24903	-0.0199336	SFT2D2
0.24903	0.207096	SH3PXD2A
0.24903	0.364621	SLC11A2
0.24903	0.201313	SLC20A1
0.24903	0.206705	SLC35A3
0.24903	0.12262	SLC3A1
0.24903	-0.205546	SLC41A2
0.24903	0.157585	SPICE1
0.24903	0.301075	TMTC3
0.24903	0.169834	TMTC4
0.24903	0.237335	TRAM1
0.24903	0.218949	WDR6
0.24903	0.254324	YBX1
0.24903	0.105269	ZC3HC1
0.24903	0.30439	ZNF136
0.24903	0.185758	ZNF346
0.24903	0.0384586	ZNF37A
0.24903	-0.0221449	ZNF445
0.24903	0.142167	ZNF568
0.24903	0.105485	ZNF586
0.24911	-0.625809	FBXO21
0.24911	-0.103643	TNRC18
0.249531	0.382546	SIK3
0.249985	0.424374	GRK5
0.249985	0.252992	USP3
0.25023	-0.871888	AAK1
0.250723	-0.681959	IL17RA
0.251014	-0.0641041	RPLP2
0.251014	-0.758639	SPPL2A
0.252223	-0.936728	COG4
0.252586	-0.76382	ACAT1
0.252586	-1.51102	IL27RA
0.252586	-1.91324	MTRNR2L12
0.253234	0.338147	UBR5
0.254547	-0.204534	ARL8B
[truncated: 2,937 more rows]
