# Supplementary material for: Lack of p38 activation in T cells increases IL-35 and protects against obesity by promoting thermogenesis
Source: EMBO Rep. 2024 May 10;25(6):11. doi: 10.1038/s44319-024-00149-y (PMC11169359; doi:10.1038/s44319-024-00149-y)
Supplement: Supplementary file 6 — Source data Fig. 1 [file 44319_2024_149_MOESM6_ESM.zip]

Archive with 2 entries (2 files):
- Figure 1/1.xlsx
- Figure 1/Figure 1.tif
