# Supplementary material for: Lack of p38 activation in T cells increases IL-35 and protects against obesity by promoting thermogenesis
Source: EMBO Rep. 2024 May 10;25(6):11. doi: 10.1038/s44319-024-00149-y (PMC11169359; doi:10.1038/s44319-024-00149-y)
Supplement: Supplementary file 7 — Source data Fig. 2 [file 44319_2024_149_MOESM7_ESM.zip]

Archive with 28 entries (18 files):
- Figure 2/2A/
- Figure 2/2A/2A.xlsx
- Figure 2/2B/
- Figure 2/2B/2B.xlsx
- Figure 2/2B/CD4-Cre with scale bar.tif
- Figure 2/2B/MKK3-6-CD4-KO with scale bar.tif
- Figure 2/2C/
- Figure 2/2C/2C.xlsx
- Figure 2/2D/
- Figure 2/2D/2D.xlsx
- Figure 2/2E/
- Figure 2/2E/2E.xlsx
- Figure 2/2E/Thumbs.db
- Figure 2/2F/
- Figure 2/2F/2F.xlsx
- Figure 2/2G/
- Figure 2/2G/2G.xlsx
- Figure 2/2H/
- Figure 2/2H/2H.xlsx
- Figure 2/2I/
- Figure 2/2I/2I.xlsx
- Figure 2/2J/
- Figure 2/2J/H&E CD4-Cre.tif
- Figure 2/2J/H&E MKK3-6-CD4-KO.tif
- Figure 2/2J/OilRed CD4-Cre.tif
- Figure 2/2J/OilRed MKK3-6-CD4-KO.tif
- Figure 2/2J/SCALE BAR.tif
- Figure 2/2J/Thumbs.db
