# Supplementary material for: Lack of p38 activation in T cells increases IL-35 and protects against obesity by promoting thermogenesis
Source: EMBO Rep. 2024 May 10;25(6):11. doi: 10.1038/s44319-024-00149-y (PMC11169359; doi:10.1038/s44319-024-00149-y)
Supplement: Supplementary file 7 — Source data Fig. 2 [file 44319_2024_149_MOESM7_ESM.zip › Figure 2/2A/2A.xlsx]

## Sheet: Sheet1
	Weight increase
	weeks on HFD	CD4-Cre								MKK3/6CD4-KO
	0	0	0	0	0	0	0	0	0	0	0	0	0	0	0	0	0	0
	1	2.96	5.33	4.55	3.94	2.49	3.22	2.4	3.75	2.81	1.47	1.72	3.81	1.68	2.63	2.36	2.94	2.24
	2	3.8	7.74	5.31	5.5	3.97	4.43	2.88	4.2	3.71	2.16	1.74	5.17	1.83	4.35	3.52	4.87	4.26
	3	4.95	10.23	7.14	7.28	5.89	5.84	5.2	7.21	5.2	2.23	2.9	5.71	4.02	6.09	4.98	5.65	5.15
	4	7.18	12.75	8.98	10.59	8.21	7.72	7.15	9.48	6.45	4.6	3.98	6.47	5.51	6.21	5.66	6.44	5.62
	5	9.94	16.37	11.6	12.86	10.37	9.56	8.38	11.73	7.72	5.45	5.4	8.97	7.76	6.04	5.62	6.29	5.8
	6	11.72	16.78	13.09	14.51	12.3	11.44	10.24	13.75	8.47	5.91	6.18	10.81	7.71	8.66	6.84	8.58	8.4
	7	13.42	17.71	15	16.9	14.65	13.05	12.65	16	9.58	6.21	6.8	13.14	9.82	11.19	7.6	9.83	9.53
	8	13.94	18.83	15.5	17.24	15.41	13.68	13.76	17.79	9.77	7.07	6.67	13.78	10.41	11.28	4.51	9.45	9.73
		Body weight
		CD4-Cre	MKK3/6CD4-KO
		37.5	33.14
		43.18	25.67
		36.14	29.66
		42.23	34.55
		38.03	31.09
		35.58	32.21
		36.61	28.75
		42.34	30.32
			30.91
