# Supplementary material for: Lack of p38 activation in T cells increases IL-35 and protects against obesity by promoting thermogenesis
Source: EMBO Rep. 2024 May 10;25(6):11. doi: 10.1038/s44319-024-00149-y (PMC11169359; doi:10.1038/s44319-024-00149-y)
Supplement: Supplementary file 7 — Source data Fig. 2 [file 44319_2024_149_MOESM7_ESM.zip › Figure 2/2B/2B.xlsx]

## Sheet: Sheet1
		Body mass				Fat mass
		CD4-Cre	MKK3/6CD4-KO			CD4-Cre	MKK3/6CD4-KO
		45.1843	37.4818			24.6993	20.6959
		58.9247	36.0351			31.6541	16.7459
		41.9959	34.653			24.4719	19.6378
		53.0628	45.1324			30.6789	22.4184
		51.5738	34.6878			28.0345	15.6439
		45.9268	41.8645			24.3727	22.4389
		48.7363	36.7187			25.6606	17.9751
		56.6019	39.8708			29.4982	23.1891
			39.3117				22.1987
