# Supplementary material for: Lack of p38 activation in T cells increases IL-35 and protects against obesity by promoting thermogenesis
Source: EMBO Rep. 2024 May 10;25(6):11. doi: 10.1038/s44319-024-00149-y (PMC11169359; doi:10.1038/s44319-024-00149-y)
Supplement: Supplementary file 7 — Source data Fig. 2 [file 44319_2024_149_MOESM7_ESM.zip › Figure 2/2D/2D.xlsx]

## Sheet: Hoja1
			Food Intake
			CD4-Cre	MKK3/6CD4-KO
			8.4	19.3
			20.78	14.82
			16.3	3.92
			6.6	5.6
			11.32	10
			2.48	25.04
				3.02
				14.76
