# Supplementary material for: Lack of p38 activation in T cells increases IL-35 and protects against obesity by promoting thermogenesis
Source: EMBO Rep. 2024 May 10;25(6):11. doi: 10.1038/s44319-024-00149-y (PMC11169359; doi:10.1038/s44319-024-00149-y)
Supplement: Supplementary file 7 — Source data Fig. 2 [file 44319_2024_149_MOESM7_ESM.zip › Figure 2/2E/2E.xlsx]

## Sheet: Hoja1
			EE hour by hour (Kcal/h)
		ZT time	CD4-Cre								MKK3/6CD4-KO
		11	0.18	0.17	0.21	0.19	0.21	0.21	0.19	0.17	0.18	0.2	0.22	0.2	0.2	0.22	0.14	0.19
		12	0.21	0.18	0.23	0.22	0.23	0.23	0.21	0.19	0.2	0.23	0.24	0.22	0.22	0.24	0.17	0.21
		13	0.23	0.22	0.25	0.23	0.24	0.23	0.22	0.2	0.23	0.26	0.25	0.23	0.21	0.24	0.18	0.23
		14	0.24	0.23	0.26	0.23	0.24	0.22	0.23	0.2	0.21	0.24	0.26	0.23	0.2	0.22	0.18	0.23
		15	0.24	0.22	0.25	0.22	0.23	0.21	0.22	0.2	0.2	0.26	0.25	0.23	0.19	0.2	0.18	0.23
		16	0.23	0.24	0.24	0.22	0.22	0.2	0.22	0.19	0.21	0.24	0.25	0.23	0.18	0.2	0.18	0.23
		17	0.2	0.2	0.22	0.21	0.21	0.2	0.22	0.2	0.18	0.22	0.24	0.22	0.19	0.2	0.18	0.23
		18	0.19	0.19	0.22	0.21	0.2	0.21	0.22	0.19	0.21	0.27	0.23	0.22	0.19	0.21	0.18	0.23
		19	0.21	0.21	0.21	0.2	0.22	0.2	0.21	0.19	0.19	0.25	0.23	0.21	0.19	0.2	0.17	0.22
		20	0.2	0.18	0.22	0.2	0.21	0.21	0.21	0.19	0.19	0.21	0.23	0.22	0.19	0.21	0.17	0.22
		21	0.19	0.2	0.22	0.2	0.22	0.21	0.21	0.18	0.2	0.25	0.23	0.21	0.19	0.2	0.16	0.23
		22	0.22	0.19	0.21	0.2	0.2	0.19	0.2	0.18	0.21	0.24	0.23	0.2	0.18	0.19	0.16	0.22
		23	0.18	0.2	0.2	0.19	0.2	0.19	0.2	0.17	0.21	0.23	0.23	0.19	0.17	0.18	0.16	0.22
		24	0.21	0.17	0.19	0.19	0.19	0.18	0.19	0.17	0.2	0.19	0.23	0.18	0.16	0.17	0.15	0.21
		1	0.17	0.17	0.19	0.18	0.18	0.18	0.18	0.16	0.17	0.18	0.22	0.17	0.15	0.16	0.15	0.21
		2	0.16	0.16	0.18	0.17	0.18	0.18	0.18	0.16	0.16	0.18	0.21	0.17	0.15	0.16	0.14	0.21
		3	0.16	0.17	0.18	0.17	0.17	0.17	0.16	0.15	0.18	0.19	0.2	0.17	0.15	0.16	0.15	0.2
		4	0.18	0.19	0.18	0.16	0.17	0.18	0.16	0.15	0.17	0.18	0.2	0.18	0.15	0.16	0.15	0.19
		5	0.17	0.16	0.18	0.16	0.17	0.18	0.16	0.15	0.16	0.19	0.2	0.18	0.15	0.16	0.15	0.19
		6	0.16	0.17	0.18	0.17	0.16	0.18	0.16	0.15	0.16	0.16	0.21	0.18	0.15	0.16	0.14	0.18
		7	0.16	0.15	0.19	0.17	0.17	0.17	0.17	0.15	0.16	0.19	0.21	0.18	0.15	0.17	0.14	0.19
		8	0.17	0.16	0.19	0.17	0.17	0.17	0.17	0.15	0.16	0.18	0.21	0.17	0.16	0.17	0.14	0.19
		9	0.17	0.15	0.19	0.18	0.18	0.17	0.17	0.16	0.17	0.21	0.21	0.18	0.17	0.18	0.15	0.19
		10	0.17	0.17	0.19	0.18	0.2	0.18	0.18	0.16	0.16	0.19	0.22	0.2	0.18	0.21	0.16	0.2
		11	0.18	0.16	0.2	0.2	0.21	0.2	0.19	0.17	0.17	0.19	0.23	0.22	0.2	0.22	0.18	0.2
		12	0.21	0.18	0.22	0.21	0.21	0.21	0.2	0.18	0.2	0.22	0.24	0.23	0.21	0.22	0.19	0.22
		13	0.22	0.2	0.23	0.22	0.21	0.21	0.22	0.19	0.21	0.25	0.25	0.25	0.21	0.22	0.19	0.23
		14	0.25	0.23	0.24	0.22	0.2	0.2	0.21	0.2	0.22	0.24	0.25	0.25	0.2	0.21	0.19	0.23
		15	0.24	0.22	0.23	0.21	0.2	0.18	0.21	0.19	0.19	0.26	0.24	0.24	0.19	0.2	0.19	0.23
		16	0.2	0.24	0.22	0.21	0.2	0.19	0.21	0.19	0.22	0.24	0.24	0.23	0.19	0.2	0.18	0.22
		17	0.19	0.21	0.21	0.2	0.21	0.19	0.19	0.19	0.22	0.24	0.23	0.23	0.19	0.19	0.18	0.22
		18	0.23	0.2	0.21	0.21	0.21	0.19	0.2	0.19	0.21	0.22	0.24	0.22	0.19	0.19	0.19	0.22
		19	0.18	0.2	0.22	0.21	0.22	0.18	0.19	0.18	0.22	0.26	0.23	0.22	0.19	0.19	0.19	0.22
		20	0.2	0.19	0.21	0.21	0.21	0.19	0.19	0.19	0.19	0.22	0.22	0.21	0.18	0.19	0.19	0.22
		21	0.21	0.2	0.22	0.22	0.2	0.19	0.2	0.18	0.2	0.22	0.23	0.21	0.18	0.21	0.19	0.22
		22	0.19	0.2	0.21	0.21	0.19	0.19	0.19	0.18	0.21	0.25	0.23	0.21	0.18	0.2	0.19	0.22
		23	0.21	0.19	0.2	0.2	0.18	0.16	0.2	0.17	0.2	0.23	0.22	0.2	0.17	0.19	0.18	0.2
		24	0.17	0.2	0.19	0.18	0.17	0.16	0.18	0.16	0.2	0.22	0.22	0.19	0.15	0.17	0.17	0.2
		1	0.19	0.17	0.19	0.18	0.18	0.15	0.18	0.16	0.18	0.21	0.21	0.17	0.15	0.16	0.16	0.18
		2	0.16	0.18	0.19	0.16	0.19	0.15	0.17	0.17	0.17	0.19	0.21	0.18	0.14	0.15	0.15	0.19
		3	0.16	0.18	0.19	0.16	0.21	0.14	0.17	0.17	0.17	0.18	0.22	0.18	0.14	0.15	0.16	0.19
		4	0.17	0.15	0.15	0.17	0.19	0.17	0.17	0.14	0.16	0.17	0.19	0.16	0.15	0.15	0.15	0.16
		5	0.19	0.16	0.16	0.17	0.19	0.16	0.17	0.14	0.16	0.18	0.19	0.17	0.15	0.15	0.15	0.17
		6	0.15	0.16	0.16	0.17	0.18	0.17	0.17	0.15	0.15	0.15	0.19	0.17	0.15	0.15	0.15	0.17
		7	0.15	0.15	0.16	0.17	0.18	0.16	0.17	0.15	0.15	0.15	0.2	0.17	0.15	0.15	0.15	0.18
		8	0.15	0.15	0.17	0.17	0.19	0.17	0.17	0.15	0.15	0.19	0.2	0.18	0.15	0.16	0.16	0.18
		9	0.15	0.17	0.17	0.18	0.19	0.18	0.17	0.15	0.17	0.16	0.21	0.18	0.17	0.17	0.17	0.18
		10	0.16	0.16	0.18	0.19	0.21	0.19	0.18	0.16	0.16	0.19	0.21	0.19	0.19	0.2	0.18	0.19
		11	0.19	0.18	0.19	0.21	0.23	0.21	0.2	0.17	0.17	0.19	0.22	0.22	0.2	0.22	0.2	0.2
		12	0.21	0.18	0.2	0.21	0.22	0.22	0.21	0.18	0.19	0.22	0.23	0.22	0.21	0.22	0.21	0.21
		13	0.23	0.21	0.2	0.22	0.22	0.21	0.22	0.19	0.21	0.23	0.22	0.22	0.2	0.2	0.21	0.22
		14	0.22	0.2	0.2	0.21	0.23	0.2	0.22	0.19	0.2	0.25	0.22	0.22	0.19	0.19	0.21	0.22
		15	0.23	0.2	0.22	0.21	0.23	0.2	0.21	0.19	0.2	0.22	0.23	0.21	0.19	0.18	0.21	0.22
		16	0.17	0.21	0.2	0.2	0.23	0.2	0.21	0.19	0.19	0.22	0.22	0.2	0.18	0.18	0.21	0.21
		17	0.21	0.2	0.2	0.2	0.23	0.2	0.21	0.19	0.2	0.23	0.21	0.2	0.19	0.19	0.21	0.21
		18	0.2	0.2	0.19	0.19	0.21	0.19	0.19	0.19	0.18	0.22	0.21	0.19	0.19	0.19	0.2	0.21
		19	0.15	0.2	0.19	0.2	0.22	0.19	0.2	0.18	0.18	0.21	0.2	0.19	0.2	0.19	0.2	0.2
		20	0.18	0.18	0.2	0.21	0.22	0.2	0.2	0.18	0.2	0.23	0.21	0.18	0.19	0.2	0.2	0.21
		21	0.2	0.18	0.2	0.2	0.21	0.2	0.21	0.19	0.18	0.2	0.22	0.19	0.19	0.21	0.2	0.2
		22	0.19	0.19	0.18	0.19	0.21	0.19	0.2	0.18	0.2	0.24	0.22	0.18	0.17	0.18	0.18	0.2
		23	0.19	0.18	0.18	0.17	0.2	0.18	0.19	0.17	0.2	0.21	0.22	0.18	0.15	0.17	0.18	0.19
		24	0.17	0.17	0.17	0.16	0.19	0.17	0.18	0.16	0.17	0.2	0.21	0.17	0.15	0.15	0.16	0.17
		1	0.15	0.17	0.16	0.15	0.18	0.17	0.17	0.15	0.15	0.15	0.21	0.16	0.14	0.14	0.15	0.17
		2	0.14	0.16	0.16	0.15	0.18	0.16	0.16	0.15	0.16	0.17	0.2	0.17	0.14	0.14	0.15	0.16
		3	0.15	0.17	0.16	0.16	0.19	0.16	0.15	0.15	0.14	0.17	0.19	0.16	0.14	0.14	0.16	0.16
		4	0.14	0.16	0.16	0.16	0.19	0.15	0.15	0.15	0.14	0.17	0.19	0.17	0.14	0.15	0.16	0.17
		5	0.14	0.17	0.17	0.16	0.19	0.15	0.15	0.15	0.15	0.18	0.2	0.17	0.14	0.15	0.17	0.18
		6	0.13	0.16	0.17	0.17	0.19	0.15	0.16	0.15	0.15	0.16	0.21	0.17	0.15	0.16	0.16	0.18
		7	0.16	0.17	0.17	0.17	0.19	0.15	0.16	0.16	0.15	0.19	0.21	0.17	0.15	0.16	0.17	0.18
		8	0.15	0.17	0.18	0.18	0.2	0.16	0.17	0.16	0.16	0.17	0.21	0.18	0.15	0.16	0.17	0.18
		9	0.15	0.18	0.18	0.18	0.21	0.17	0.17	0.16	0.16	0.17	0.21	0.18	0.17	0.18	0.19	0.18
		10	0.16	0.18	0.19	0.19	0.23	0.19	0.17	0.17	0.16	0.2	0.22	0.2	0.19	0.18	0.19	0.19
		11	0.17	0.18	0.2	0.21	0.24	0.21	0.19	0.18	0.18	0.2	0.23	0.22	0.21	0.21	0.21	0.2
		12	0.2	0.21	0.21	0.22	0.25	0.23	0.21	0.19	0.18	0.22	0.25	0.24	0.21	0.22	0.22	0.22
		13	0.23	0.21	0.23	0.23	0.25	0.21	0.22	0.2	0.22	0.25	0.25	0.26	0.2	0.21	0.22	0.22
		14	0.22	0.24	0.24	0.23	0.24	0.2	0.22	0.21	0.21	0.26	0.25	0.26	0.19	0.2	0.22	0.23
		15	0.23	0.23	0.24	0.23	0.22	0.21	0.21	0.21	0.2	0.22	0.25	0.26	0.19	0.18	0.22	0.24
		16	0.19	0.22	0.23	0.22	0.21	0.2	0.21	0.21	0.21	0.26	0.25	0.25	0.19	0.18	0.22	0.23
		17	0.19	0.24	0.22	0.22	0.2	0.2	0.2	0.2	0.22	0.23	0.23	0.24	0.19	0.18	0.21	0.23
		18	0.23	0.2	0.22	0.23	0.21	0.2	0.21	0.19	0.19	0.27	0.22	0.23	0.19	0.18	0.2	0.22
		19	0.18	0.22	0.22	0.21	0.22	0.19	0.2	0.18	0.19	0.22	0.22	0.23	0.18	0.19	0.2	0.21
		20	0.18	0.2	0.21	0.21	0.22	0.21	0.21	0.18	0.2	0.2	0.21	0.22	0.18	0.19	0.2	0.21
		21	0.21	0.22	0.22	0.2	0.22	0.21	0.19	0.19	0.18	0.23	0.21	0.22	0.19	0.2	0.2	0.21
		22	0.17	0.18	0.21	0.2	0.21	0.21	0.2	0.19	0.2	0.26	0.2	0.22	0.19	0.19	0.2	0.22
		23	0.2	0.21	0.22	0.2	0.19	0.2	0.19	0.2	0.19	0.22	0.19	0.23	0.2	0.23	0.21	0.21
