# Supplementary material for: Lack of p38 activation in T cells increases IL-35 and protects against obesity by promoting thermogenesis
Source: EMBO Rep. 2024 May 10;25(6):11. doi: 10.1038/s44319-024-00149-y (PMC11169359; doi:10.1038/s44319-024-00149-y)
Supplement: Supplementary file 7 — Source data Fig. 2 [file 44319_2024_149_MOESM7_ESM.zip › Figure 2/2F/2F.xlsx]

## Sheet: Hoja1
	EE (Kcal/h)			Ancova (Kcal/hour)
	CD4-Cre HFD	MKK3/6CD4-KO HFD			Energy expenditure
	0.186859	0.184588		BW	CD4-Cre	MKK3/6CD4-KO
	0.187894	0.211765		42.36	0.19
	0.199894	0.220718		47.32	0.19
	0.194318	0.201929		39.51	0.2
	0.203729	0.1762		41.56	0.19
	0.187224	0.184859		37.29	0.2
	0.191459	0.177859		37.41	0.19
	0.174647	0.204482		33.88	0.19
				35.56	0.17
				34.31		0.18
				30.68		0.21
				31.28		0.22
				32.16		0.2
				29.76		0.18
				31.46		0.18
				31.68		0.18
				28.12		0.2
