# Supplementary material for: Lack of p38 activation in T cells increases IL-35 and protects against obesity by promoting thermogenesis
Source: EMBO Rep. 2024 May 10;25(6):11. doi: 10.1038/s44319-024-00149-y (PMC11169359; doi:10.1038/s44319-024-00149-y)
Supplement: Supplementary file 7 — Source data Fig. 2 [file 44319_2024_149_MOESM7_ESM.zip › Figure 2/2G/2G.xlsx]

## Sheet: Sheet1
									Energy expenditure hour by hour (Kcal/hour/kg of lean mass)
									ZT Time	CD4-Cre							MKK3/6CD4-KO
									11	6.09157	8.03294	5.90959	7.54379	6.4179	7.11196	5.64549	7.84407	7.10448	9.31842	7.81347	8.59184	9.2296	6.40223	9.15089
									12	6.93295	8.75881	6.71284	8.51593	7.09672	7.76475	6.27277	8.61986	7.83583	10.1306	8.69049	9.50309	9.97126	7.58278	10.1994
									13	7.84163	10.6461	7.0284	8.90479	7.37442	7.83346	6.60134	9.78354	9.05473	10.8145	9.12901	8.98238	9.72404	8.26387	10.7714
									14	8.04356	10.9848	7.48739	8.82701	7.49784	7.48989	6.72083	9.18015	8.32339	11.1137	9.2486	8.46166	8.85877	8.30928	11.0573
									15	8.00991	10.5977	7.14315	8.71036	7.00416	7.28374	6.60134	8.44746	9.19403	10.8145	9.08914	8.07112	8.15831	7.99143	10.9143
									16	7.80798	11.5655	6.85627	8.39927	6.75731	6.90581	6.66108	9.09395	8.25374	10.558	8.96955	7.81076	8.0759	8.08225	10.962
									17	6.66371	9.53307	6.36859	8.3215	6.38705	6.87146	6.48186	7.80097	7.6617	10.2161	8.84995	8.24469	8.24071	7.94603	10.9143
									18	6.2935	9.09755	6.28253	8.20485	6.23277	7.14631	6.42212	9.18015	9.29851	9.78862	8.65063	8.15791	8.57034	7.94603	11.0573
									19	6.93295	10.2106	6.08171	7.73822	6.66475	7.00889	6.39225	8.18886	8.70647	9.78862	8.53104	8.41826	8.36433	7.719	10.676
									20	6.59639	8.90399	6.39728	7.81599	6.57218	7.0776	6.2429	8.05957	7.34826	10.0023	8.65063	8.15791	8.52914	7.58278	10.676
									21	6.52908	9.48468	6.28253	7.81599	6.63389	7.11196	6.39225	8.66296	8.84578	9.74587	8.49117	8.2013	8.19951	7.40116	10.8667
									22	7.40412	9.29112	6.08171	7.81599	6.29448	6.5966	6.09355	9.13705	8.39304	9.91685	7.97293	7.63719	7.62266	7.31035	10.4854
									23	5.92329	9.72664	5.68009	7.50491	6.10935	6.66531	6.00394	8.83535	8.07961	9.91685	7.57428	7.33344	7.33424	7.17413	10.4854
									24	7.20219	8.2749	5.47928	7.23271	5.83165	6.08124	5.76497	8.70606	6.54727	9.70313	7.17564	7.02968	6.881	6.85629	9.86581
									1	5.82233	7.98455	5.36453	6.92162	5.55396	6.01252	5.49614	7.19758	6.33831	9.23293	6.77699	6.50897	6.63378	6.58385	10.0088
									2	5.48578	7.69421	5.22109	6.7272	5.46139	6.01252	5.37666	6.93899	6.23383	9.01921	6.85672	6.37879	6.59257	6.53845	9.81815
									3	5.35116	8.17812	5.02028	6.53277	5.2454	5.90945	4.89874	7.71477	6.54727	8.71999	6.89658	6.59575	6.51016	6.90169	9.53218
									4	5.95695	9.00077	5.10635	6.33834	5.27626	6.18431	4.89874	7.15448	6.37314	8.6345	7.09591	6.55236	6.42776	6.81088	9.19855
									5	5.6204	7.59742	5.22109	6.33834	5.33797	6.08124	4.83899	6.98208	6.44279	8.67725	7.13577	6.50897	6.55137	6.72007	8.91259
									6	5.28385	8.2749	5.24978	6.41611	5.06027	6.01252	4.89874	6.93899	5.60697	8.89097	6.97631	6.50897	6.59257	6.31142	8.76961
									7	5.3175	7.40386	5.47928	6.57165	5.27626	5.8751	5.01822	7.06828	6.75622	8.89097	6.97631	6.68254	6.881	6.26601	8.86493
									8	5.65405	7.59742	5.36453	6.68831	5.33797	5.80638	5.10783	6.93899	6.26866	8.93372	6.89658	6.89951	7.16942	6.53845	9.19855
									9	5.75502	7.06512	5.47928	6.88274	5.58481	5.94381	5.1377	7.15448	7.17413	9.06195	7.09591	7.33344	7.41664	6.76548	9.10323
									10	5.6204	8.08134	5.50797	7.15494	6.10935	6.32174	5.28705	6.98208	6.44279	9.53215	7.81347	7.89755	8.44673	7.35575	9.57984
									11	5.95695	7.69421	5.82353	7.81599	6.35619	6.76838	5.58575	7.45618	6.47762	9.66038	8.65063	8.76541	8.89997	8.03684	9.72282
									12	7.00026	8.61364	6.16778	8.24373	6.44876	7.0776	5.9442	8.44746	7.48757	10.4298	9.32833	9.24273	9.1884	8.4909	10.3424
									13	7.37046	9.87181	6.62677	8.51593	6.47962	7.04324	6.48186	9.22325	8.63682	10.6008	9.76684	9.02577	8.98238	8.71793	10.819
									14	8.41377	11.0332	6.85627	8.51593	6.23277	6.8371	6.36238	9.39564	8.32339	10.6863	9.84657	8.46166	8.73516	8.67252	11.1527
									15	7.9426	10.5493	6.54071	8.16596	6.01679	6.32174	6.33251	8.36126	9.05473	10.2588	9.52765	8.41826	8.19951	8.44549	11.1527
									16	6.86564	11.4687	6.42596	8.28262	6.0785	6.52788	6.21303	9.43874	8.46269	10.1733	9.20873	8.28809	8.40553	8.12765	10.5807
									17	6.36081	9.9202	6.05303	7.89376	6.38705	6.45917	5.76497	9.26635	8.32339	9.87411	9.20873	8.24469	7.99349	8.08225	10.6284
									18	7.57239	9.53307	6.13909	8.01042	6.4179	6.39045	5.91433	9.00775	7.69652	10.0451	8.92968	8.07112	7.99349	8.4909	10.2948
									19	5.92329	9.87181	6.25384	8.3215	6.72646	6.25303	5.52601	9.35255	8.8806	9.91685	8.65063	8.15791	7.74627	8.53631	10.4377
									20	6.79833	9.24273	6.13909	8.3215	6.32534	6.56224	5.64549	8.36126	7.52239	9.57489	8.53104	7.81076	7.86988	8.58171	10.5807
									21	7.13488	9.62986	6.28253	8.5937	6.0785	6.39045	6.03381	8.53366	7.62687	9.61764	8.37158	7.94094	8.44673	8.62712	10.5331
									22	6.36081	9.77503	5.93828	8.08819	5.95508	6.3561	5.61562	8.87845	8.56717	9.61764	8.29185	7.63719	8.15831	8.44549	10.2471
									23	7.03391	9.33951	5.79484	7.81599	5.43053	5.56588	5.85459	8.49056	7.87065	9.53215	7.81347	7.24665	7.74627	7.99143	9.6275
									24	5.75502	9.62986	5.45059	6.99939	5.2454	5.39409	5.49614	8.66296	7.62687	9.40391	7.37496	6.59575	6.79859	7.49197	9.29388
									1	6.22619	8.42007	5.36453	6.80497	5.43053	5.11924	5.34679	7.67167	7.45274	9.14744	6.93645	6.292	6.42776	7.08332	8.76961
									2	5.41847	8.56525	5.33584	6.33834	5.98593	4.98181	5.19744	7.28378	6.68657	9.1047	7.01618	6.20522	6.26294	6.85629	9.10323
									3	5.3175	8.66203	5.30716	6.1828	6.51047	4.84438	5.1377	7.19758	6.16418	9.23293	7.05604	6.20522	6.26294	7.03791	9.19855
									4	5.58674	7.40386	4.41785	6.64942	5.76994	5.77202	4.98835	6.98208	6.0597	7.99332	6.45807	6.37879	6.30415	6.85629	7.76873
									5	6.42812	7.79099	4.44654	6.53277	5.70823	5.56588	5.1377	6.93899	6.09453	7.95058	6.6574	6.33539	6.01572	6.72007	8.05469
									6	4.91364	7.69421	4.58997	6.61054	5.43053	5.66895	5.16757	6.63729	5.32836	8.20705	6.81686	6.33539	6.22174	6.76548	8.05469
									7	4.87999	7.45225	4.61866	6.61054	5.49225	5.46281	5.19744	6.3356	5.18906	8.33529	6.85672	6.50897	6.34535	6.90169	8.34066
									8	5.08192	7.40386	4.90553	6.76608	5.70823	5.70331	5.16757	6.50799	6.47762	8.6345	7.17564	6.59575	6.51016	7.31035	8.72194
									9	5.14923	8.17812	4.9916	6.80497	5.98593	6.18431	5.16757	7.15448	5.43284	8.93372	7.13577	7.37683	7.16942	7.58278	8.67428
									10	5.48578	7.7426	5.19241	7.50491	6.4179	6.63096	5.40653	6.93899	6.58209	9.06195	7.65401	8.07112	8.36433	8.26387	9.05557
									11	6.42812	8.8556	5.47928	7.97153	7.00416	7.21503	5.82472	7.45618	6.61692	9.4894	8.5709	8.8522	9.02358	9.03577	9.6275
									12	7.20219	8.61364	5.73747	8.20485	6.88073	7.48989	6.18316	8.18886	7.6617	9.78862	8.69049	9.06916	9.14719	9.39902	10.0564
									13	7.74067	9.9202	5.79484	8.36039	6.75731	7.3181	6.45199	8.92155	8.00995	9.53215	8.77022	8.8088	8.32312	9.62605	10.3901
									14	7.50508	9.72664	5.85222	8.12707	7.18929	6.90581	6.5416	8.66296	8.56717	9.53215	8.69049	8.33148	7.66386	9.48983	10.676
									15	7.60605	9.77503	6.19646	8.24373	7.12758	6.94017	6.33251	8.40436	7.73135	9.70313	8.41144	8.2013	7.37544	9.58064	10.4854
									16	5.82233	10.0654	5.82353	7.93265	7.09672	6.87146	6.33251	8.14577	7.73135	9.53215	8.05266	7.94094	7.37544	9.48983	10.1518
									17	7.06757	9.87181	5.85222	7.85488	6.9733	6.69967	6.12342	8.44746	8.04478	8.93372	7.93307	8.02773	7.70507	9.35361	10.1994
									18	6.59639	9.48468	5.50797	7.54379	6.57218	6.5966	5.70523	7.93027	7.801	8.80548	7.45469	8.2013	7.66386	9.03577	9.86581
									19	5.18288	9.67825	5.56534	7.85488	6.63389	6.63096	5.85459	7.84407	7.41791	8.6345	7.53442	8.50505	7.95229	8.94496	9.72282
									20	5.95695	8.66203	5.76615	8.08819	6.91159	6.80274	5.82472	8.79225	8.07961	8.89097	7.3351	8.41826	8.40553	8.94496	10.1041
									21	6.66371	8.46847	5.6514	7.81599	6.51047	6.69967	6.27277	7.93027	6.89553	9.36117	7.49455	8.02773	8.44673	8.85415	9.57984
									22	6.49543	9.14594	5.19241	7.23271	6.38705	6.42481	6.06368	8.61986	8.42787	9.31842	7.05604	7.50701	7.54025	8.30928	9.3892
									23	6.22619	8.8072	5.07766	6.76608	6.14021	6.08124	5.67536	8.44746	7.31344	9.4894	7.17564	6.63915	7.04581	7.94603	8.81727
									24	5.78867	8.32329	4.79078	6.1828	5.8008	5.97817	5.34679	7.24068	7.03483	9.1047	6.73713	6.42218	6.05693	7.17413	8.293
									1	4.87999	7.98455	4.61866	5.98837	5.58481	5.80638	4.98835	6.50799	5.29354	8.84823	6.41821	6.03164	5.85091	6.99251	7.95937
									2	4.67806	7.64581	4.61866	5.94949	5.64652	5.49717	4.83899	6.98208	5.99005	8.42078	6.57767	5.90146	5.7685	6.9471	7.76873
									3	4.9473	8.08134	4.58997	6.02726	5.73909	5.42845	4.54029	5.9908	6.0597	8.16431	6.37834	5.94486	5.7685	7.31035	7.6734
									4	4.67806	7.50064	4.67604	6.1828	5.86251	5.18795	4.48055	5.9908	5.9204	8.20705	6.57767	5.90146	6.13933	7.35575	8.05469
									5	4.54344	7.98455	4.73341	6.22168	5.95508	5.08488	4.51042	6.50799	6.30349	8.6345	6.77699	6.07504	6.22174	7.62819	8.38832
									6	4.50978	7.64581	4.79078	6.455	5.76994	5.08488	4.68964	6.2925	5.39801	8.93372	6.89658	6.33539	6.42776	7.44656	8.48364
									7	5.25019	8.37168	4.90553	6.76608	5.86251	5.18795	4.83899	6.2925	6.54727	8.97646	6.81686	6.42218	6.51016	7.58278	8.72194
									8	5.11557	8.37168	5.02028	6.96051	6.10935	5.39409	5.04809	6.89589	5.95523	8.89097	7.3351	6.63915	6.67498	7.90062	8.43598
									9	5.11557	8.46847	5.16372	7.07717	6.44876	5.80638	5.16757	6.93899	5.95523	8.97646	7.3351	7.5504	7.29303	8.44549	8.57896
									10	5.51943	8.8556	5.36453	7.42714	7.00416	6.49353	5.19744	7.02518	7.10448	9.4894	8.05266	8.33148	7.58146	8.80874	9.00791
									11	5.85598	8.90399	5.73747	8.0493	7.49784	7.3181	5.67536	7.54238	7.06966	9.9596	8.65063	9.19934	8.61155	9.39902	9.67516
									12	6.73102	9.9202	6.13909	8.63259	7.62126	7.7991	6.18316	7.88717	7.6617	10.5153	9.52765	9.06916	8.94118	9.76226	10.2948
									13	7.77432	10.3557	6.5694	8.94367	7.55955	7.3181	6.57147	9.48184	8.56717	10.558	10.3249	8.59184	8.65275	9.98929	10.676
									14	7.37046	11.3719	6.91365	8.82701	7.43613	7.00889	6.51173	9.09395	9.19403	10.8572	10.4844	8.15791	8.15831	9.76226	11.0097
									15	7.84163	11.1784	6.77021	8.82701	6.84988	7.0776	6.21303	8.74916	7.76617	10.729	10.2851	8.11451	7.58146	9.80767	11.248
									16	6.49543	10.7912	6.54071	8.63259	6.60304	6.94017	6.21303	8.87845	9.19403	10.6435	10.1256	8.15791	7.49905	9.85308	11.105
									17	6.52908	11.6623	6.28253	8.5937	6.17106	6.8371	6.00394	9.39564	7.87065	9.9596	9.52765	8.41826	7.45785	9.53523	11.0097
									18	7.74067	9.87181	6.16778	8.74924	6.44876	6.90581	6.2429	8.31816	9.33334	9.40391	9.32833	8.24469	7.41664	9.2628	10.2471
									19	6.02426	10.5977	6.31121	8.08819	6.66475	6.66531	5.9442	8.23196	7.6617	9.4894	9.12901	7.94094	7.66386	9.21739	10.1994
									20	6.12522	9.48468	6.13909	8.08819	6.78817	7.04324	6.18316	8.53366	7.03483	9.1047	8.61076	7.98433	7.86988	8.94496	10.0564
									21	7.03391	10.5009	6.3399	7.81599	6.63389	7.11196	5.76497	7.84407	7.9403	8.97646	8.81009	8.07112	8.19951	9.03577	10.1041
									22	5.55309	8.51686	5.99565	7.73822	6.57218	7.11196	6.03381	8.44746	9.12438	8.54901	8.69049	8.33148	7.99349	9.17199	10.2471
									23	6.83198	9.9202	6.28253	7.73822	5.76994	7.00889	5.79485	8.23196	7.73135	8.12156	9.04928	8.8522	9.39441	9.62605	9.86581
