# Supplementary material for: Lack of p38 activation in T cells increases IL-35 and protects against obesity by promoting thermogenesis
Source: EMBO Rep. 2024 May 10;25(6):11. doi: 10.1038/s44319-024-00149-y (PMC11169359; doi:10.1038/s44319-024-00149-y)
Supplement: Supplementary file 7 — Source data Fig. 2 [file 44319_2024_149_MOESM7_ESM.zip › Figure 2/2H/2H.xlsx]

## Sheet: Hoja1
		EE (Kcal/h/kg of lean mass)
		CD4-Cre	MKK3/6CD4-KO
		6.28875	7.95562
		9.09243	7.37489
		5.73443	9.43459
		7.55614	8.04985
		6.28613	7.64587
		6.43249	7.61684
		5.71894	8.07584
			9.74581
