# Supplementary material for: Lack of p38 activation in T cells increases IL-35 and protects against obesity by promoting thermogenesis
Source: EMBO Rep. 2024 May 10;25(6):11. doi: 10.1038/s44319-024-00149-y (PMC11169359; doi:10.1038/s44319-024-00149-y)
Supplement: Supplementary file 7 — Source data Fig. 2 [file 44319_2024_149_MOESM7_ESM.zip › Figure 2/2I/2I.xlsx]

## Sheet: Sheet1
		Glucose fed				Glucose fasted
		CD4-Cre	MKK3/6CD4-KO			CD4-Cre	MKK3/6CD4-KO
		255	226			81	76
		294	199			98	70
		224	234			90	83
		307	233			127	86
		258	235			105	70
		248	221			92	78
		240	170			89	62
		234	183			117	80
			187				86
