# Supplementary material for: Lack of p38 activation in T cells increases IL-35 and protects against obesity by promoting thermogenesis
Source: EMBO Rep. 2024 May 10;25(6):11. doi: 10.1038/s44319-024-00149-y (PMC11169359; doi:10.1038/s44319-024-00149-y)
Supplement: Supplementary file 8 — Source data Fig. 3 [file 44319_2024_149_MOESM8_ESM.zip › Figure 3/3A/3A.xlsx]

## Sheet: Sheet1
		WEIGHT INCREASE
		WEEKS	MKK3/6f/f HFD						MKK3/6CD4-KO HFD
		0	0	0	0	0	0	0	0	0	0	0	0	0	0
		1	4.67	6.05	6.27	4.52	4.83	3.83	1.46	2.1	0.86	1.37	1.8	0.09	1.37
		2	7.59	9.46	9.91	7.52	8.65	6.95	2.69	4.49	0.97	2.14	3.11	0.03	4.26
		3	10.47	11.66	12.37	9.18	11.84	8.26	3.77	6.22	1.47	2.83	3.57	0.03	5.3
		4	11.42	12.6	11.52	12.57	14.46	10.91	3.72	6.41	1.67	3.28	3.88	0.78	6.84
		5	13.83	15.32	9.51	14.08	16.26	13.52	5.14	7.78	2.7	3.98	5.37	1.18	7.99
		6	15.71	17.59	10.66	14	18.76	14.48	4.94	6.02	1.94	4.4	6.45	1.19	8.91
		7	18.69	20.32	15.39	15.4	19.97	16.07	3.29	1.32	2.7	5.49	7.46	1.65	9.93
		8	19.12	20.14	16.84	16.18	21.19	17.27	2.85	3.69	3.13	5.86	8.51	2.52	11.73
		9	22.65	22.4	19.97	15.32	21.17	18.32	1.88	5.24	3.95	7.14	9.42	2.77	12.51
