# Supplementary material for: Lack of p38 activation in T cells increases IL-35 and protects against obesity by promoting thermogenesis
Source: EMBO Rep. 2024 May 10;25(6):11. doi: 10.1038/s44319-024-00149-y (PMC11169359; doi:10.1038/s44319-024-00149-y)
Supplement: Supplementary file 8 — Source data Fig. 3 [file 44319_2024_149_MOESM8_ESM.zip › Figure 3/3B/3B.xlsx]

## Sheet: Sheet1
		Body mass			Fat mass
		MKK3/6f/fHFD	MKK3/6CD4-KO HFD		MKK3/6f/fHFD	MKK3/6CD4-KO HFD
		46.9616	32.1557		39.0362	21.7476
		51.7745	29.0083		44.7066	18.8577
		58.2883	26.3684		47.9882	16.3965
		42.2298	29.5966		35.254	20.2717
		47.9884	32.3428		38.9251	24.3555
		37.3374	24.1836		30.5252	16.1782
