# Supplementary material for: Lack of p38 activation in T cells increases IL-35 and protects against obesity by promoting thermogenesis
Source: EMBO Rep. 2024 May 10;25(6):11. doi: 10.1038/s44319-024-00149-y (PMC11169359; doi:10.1038/s44319-024-00149-y)
Supplement: Supplementary file 8 — Source data Fig. 3 [file 44319_2024_149_MOESM8_ESM.zip › Figure 3/3C/3C.xlsx]

## Sheet: Sheet1
		Fecal lipids
		MKK3/6f/fHFD	MKK3/6CD4-KO HFD
		0.0323	0.0291
		0.0397	0.0272
		0.0279	0.0277
		0.0321	0.0312
		0.0324	0.0303
		0.0313	0.0268
