# Supplementary material for: Lack of p38 activation in T cells increases IL-35 and protects against obesity by promoting thermogenesis
Source: EMBO Rep. 2024 May 10;25(6):11. doi: 10.1038/s44319-024-00149-y (PMC11169359; doi:10.1038/s44319-024-00149-y)
Supplement: Supplementary file 8 — Source data Fig. 3 [file 44319_2024_149_MOESM8_ESM.zip › Figure 3/3D/3D.xlsx]

## Sheet: Sheet1
	Activity			Rearing
	MKK3/6f/fHFD	MKK3/6CD4-KO HFD		MKK3/6f/fHFD	MKK3/6CD4-KO HFD
	3899.64	1207.89		1064	1161
	3820.57	3044.94		760	895
	2486.77	948.66		737	709
	4640.52	1127.87		1307	992
	2769.39	846.78		789	607
	735.7	961.08		873	996
