# Supplementary material for: Lack of p38 activation in T cells increases IL-35 and protects against obesity by promoting thermogenesis
Source: EMBO Rep. 2024 May 10;25(6):11. doi: 10.1038/s44319-024-00149-y (PMC11169359; doi:10.1038/s44319-024-00149-y)
Supplement: Supplementary file 8 — Source data Fig. 3 [file 44319_2024_149_MOESM8_ESM.zip › Figure 3/3E/3E.xlsx]

## Sheet: Sheet1
		MKK3/6f/f	MKK3/6CD4-KO
		35.6868	36.2255
		36.6644	36.1834
		35.4429	36.8723
		36.474	37.3655
		36.0534	37.2117
			36.8784
			37.4883
			37.4004
