# Supplementary material for: Lack of p38 activation in T cells increases IL-35 and protects against obesity by promoting thermogenesis
Source: EMBO Rep. 2024 May 10;25(6):11. doi: 10.1038/s44319-024-00149-y (PMC11169359; doi:10.1038/s44319-024-00149-y)
Supplement: Supplementary file 9 — Source data Fig. 4 [file 44319_2024_149_MOESM9_ESM.zip]

Archive with 21 entries (16 files):
- Figure 4/4A/
- Figure 4/4A/4A.xlsx
- Figure 4/4B/
- Figure 4/4B/4B.xlsx
- Figure 4/4B/CD4-Cre with scale bar.jpg
- Figure 4/4B/MKK3-6-CD4-KO with scale bar.jpg
- Figure 4/4B/Thumbs.db
- Figure 4/4C/
- Figure 4/4C/4C.xlsx
- Figure 4/4D/
- Figure 4/4D/eWAT CD4-Cre.tif
- Figure 4/4D/eWAT MKK36 KO.tif
- Figure 4/4D/Liver CD4-Cre.tif
- Figure 4/4D/Liver MKK36 KO.tif
- Figure 4/4D/sWAT CD4-Cre.tif
- Figure 4/4D/sWAT MKK36 KO.tif
- Figure 4/4D/Thumbs.db
- Figure 4/4E/
- Figure 4/4E/4E.xlsx
- Figure 4/4E/CD4-Cre.jpg
- Figure 4/4E/MKK3-6-CD4-KO.jpg
