# Supplementary material for: Lack of p38 activation in T cells increases IL-35 and protects against obesity by promoting thermogenesis
Source: EMBO Rep. 2024 May 10;25(6):11. doi: 10.1038/s44319-024-00149-y (PMC11169359; doi:10.1038/s44319-024-00149-y)
Supplement: Supplementary file 9 — Source data Fig. 4 [file 44319_2024_149_MOESM9_ESM.zip › Figure 4/4A/4A.xlsx]

## Sheet: Sheet1
			Weight increase
			CD4-Cre HFD male								MKK3/6CD4-KO HFD male
		0	0	0	0	0	0	0	0	0	0	0	0	0	0	0	0	0
		1	4.54	3.47	4.88	7.4	4.06	3.8	4.14	3.92	1.93	2.28	3.34	4.08	0.39	3.03	3.06	2.8
		2	5.31	4.32	4.16	6.77	8.48	5.95	6.27	5.18	1.9	3.12	4.92	6.03	1.48	4.08	3.55	3.62
		3	6.95	6.42	6.02	8.3	10.68	8.37	7.69	6.91	1.85	4.45	6.68	7.29	3.18	4.9	4.61	4.46
		4	7.77	7.68	7.13	10.51	12.19	10.49	8.84	7.87	2.08	5.03	8.07	8.27	3.23	4.27	6.41	5.58
		5	8.58	8.8	7.2	10.46	13.19	12.15	10.4	9.03	3.07	6.2	9.23	9.78	3.76	2.93	6.8	5.69
		6	8.39	8.36	6.51	10.67	12.86	12.43	10.23	9.46	3.06	6.49	8.04	9.8	3.9	2.61	7.12	5.85
		7	7.34	5.7	6.81	12.22	13.56	13.86	10.83	10.55	4.19	5.43	5.44	7.592	3.1	3.79	6.73	5.17
		8	9.92	9.61	10.41	15.15	15.66	17.05	13.13	13.28	5.52	8.05	9.01	7.25	2.95	4.01	8.03	6.15
			Body weight
			CD4-Cre	MKK3/6CD4-KO
			35.87	29.27
			38.72	31.4
			38.4	32
			38.4	31.21
			37.1	26.32
			37.5	27.02
			36.8	29.65
			34.54	27.04
			32.03
