# Supplementary material for: Lack of p38 activation in T cells increases IL-35 and protects against obesity by promoting thermogenesis
Source: EMBO Rep. 2024 May 10;25(6):11. doi: 10.1038/s44319-024-00149-y (PMC11169359; doi:10.1038/s44319-024-00149-y)
Supplement: Supplementary file 9 — Source data Fig. 4 [file 44319_2024_149_MOESM9_ESM.zip › Figure 4/4B/4B.xlsx]

## Sheet: Sheet1
		Body mass			Fat mass
		CD4-Cre	MKK3/6CD4-KO		CD4-Cre	MKK3/6CD4-KO
		36.3262	35.3682		18.7925	16.8028
		32.2954	38.8078		16.2002	17.9102
		38.9083	30.2418		21.6152	15.8361
		39.4369	40.2435		17.1377	19.3833
		41.9879	35.8754		20.8935	17.2584
		36.4156	30.7517		19.6097	16.1027
		39.5756	32.3861		18.1899	15.3094
		40.9496	34.8326		21.4952	20.0813
