# Supplementary material for: Lack of p38 activation in T cells increases IL-35 and protects against obesity by promoting thermogenesis
Source: EMBO Rep. 2024 May 10;25(6):11. doi: 10.1038/s44319-024-00149-y (PMC11169359; doi:10.1038/s44319-024-00149-y)
Supplement: Supplementary file 9 — Source data Fig. 4 [file 44319_2024_149_MOESM9_ESM.zip › Figure 4/4C/4C.xlsx]

## Sheet: Sheet1
Organ weight/tibia length
		eWAT			sWAT			BAT			Liver
		CD4-Cre	MKK3/6CD4-KO		CD4-Cre	MKK3/6CD4-KO		CD4-Cre	MKK3/6CD4-KO		CD4-Cre	MKK3/6CD4-KO
		0.079593	0.061125		0.055066	0.029226		0.011664	0.010464		0.068101	0.054786
		0.074843	0.062401		0.03468	0.031053		0.01958	0.014434		0.073352	0.059411
		0.091315	0.081669		0.048616	0.03845		0.012453	0.013053		0.076577	0.072556
		0.089571	0.068361		0.050149	0.025708		0.016459	0.009898		0.079136	0.065822
		0.070747	0.032001		0.067829	0.014111		0.011818	0.007557		0.075611	0.055046
		0.095373	0.021273		0.0533	0.011497		0.014435	0.007007		0.090466	0.052896
		0.082961	0.055212		0.078937	0.015229		0.014638	0.009117		0.074334	0.062419
		0.061876	0.028335		0.048242	0.013876		0.015426	0.008029		0.073763	0.055741
		0.073763			0.049976			0.014018			0.075367
