# Supplementary material for: Lack of p38 activation in T cells increases IL-35 and protects against obesity by promoting thermogenesis
Source: EMBO Rep. 2024 May 10;25(6):11. doi: 10.1038/s44319-024-00149-y (PMC11169359; doi:10.1038/s44319-024-00149-y)
Supplement: Supplementary file 9 — Source data Fig. 4 [file 44319_2024_149_MOESM9_ESM.zip › Figure 4/4E/4E.xlsx]

## Sheet: Sheet1
		BAT temperature
		CD4-Cre	MKK3/6CD4-KO
		36.764	36.6051
		37.1637	36.5485
		36.3004	37.3007
		36.587	37.1941
		36.3306	37.4724
		36.8073	36.4439
		35.7807	37.5597
		35.8711
		36.0248
