# Supplementary material for: Lack of p38 activation in T cells increases IL-35 and protects against obesity by promoting thermogenesis
Source: EMBO Rep. 2024 May 10;25(6):11. doi: 10.1038/s44319-024-00149-y (PMC11169359; doi:10.1038/s44319-024-00149-y)
Supplement: Supplementary file 10 — Source data Fig. 5 [file 44319_2024_149_MOESM10_ESM.zip]

Archive with 28 entries (19 files):
- Figure 5/
- Figure 5/5A/
- Figure 5/5A/5A.xlsx
- Figure 5/5A/CD4-Cre.jpg
- Figure 5/5A/MKK3-6-CD4-KO.jpg
- Figure 5/5A/Thumbs.db
- Figure 5/5B/
- Figure 5/5B/CD4-Cre.jpg
- Figure 5/5B/MKK3-6-CD4-KO.jpg
- Figure 5/5B/SCALE BAR 100 um.tif
- Figure 5/5B/Thumbs.db
- Figure 5/5C/
- Figure 5/5C/5C.ai
- Figure 5/5C/5C.tif
- Figure 5/5C/Thumbs.db
- Figure 5/5D/
- Figure 5/5D/5D.xlsx
- Figure 5/5E/
- Figure 5/5E/5E.xlsx
- Figure 5/5F/
- Figure 5/5F/CD4-Cre.tif
- Figure 5/5F/MKK3-6-CD4-KO.tif
- Figure 5/5G/
- Figure 5/5G/5G.xlsx
- Figure 5/5H/
- Figure 5/5H/sWAT CD4CRE.tif
- Figure 5/5H/sWAT MKK36CD4KO.tif
- Figure 5/5H/Thumbs.db
