# Supplementary material for: Lack of p38 activation in T cells increases IL-35 and protects against obesity by promoting thermogenesis
Source: EMBO Rep. 2024 May 10;25(6):11. doi: 10.1038/s44319-024-00149-y (PMC11169359; doi:10.1038/s44319-024-00149-y)
Supplement: Supplementary file 10 — Source data Fig. 5 [file 44319_2024_149_MOESM10_ESM.zip › Figure 5/5A/5A.xlsx]

## Sheet: BAT temperature
	CD4-Cre	MKK3/6CD4-KO
	35.3727	36.3371
	35.882	36.5467
	35.9329	36.3783
	36.5866	36.9697
	36.7199	37.3712
	36.0917	36.6861
	36.6685	37.3276
	36.9949	37.4244
		37.6136
