# Supplementary material for: Lack of p38 activation in T cells increases IL-35 and protects against obesity by promoting thermogenesis
Source: EMBO Rep. 2024 May 10;25(6):11. doi: 10.1038/s44319-024-00149-y (PMC11169359; doi:10.1038/s44319-024-00149-y)
Supplement: Supplementary file 10 — Source data Fig. 5 [file 44319_2024_149_MOESM10_ESM.zip › Figure 5/5D/5D.xlsx]

## Sheet: Sheet1
mRNA increased expression folds
		Ucp1			Ppargc1a			Fgf21			Prdm16			Cidea			Cox7a1
		CD4-Cre	MKK3/6CD4-KO		CD4-Cre	MKK3/6CD4-KO		CD4-Cre	MKK3/6CD4-KO		CD4-Cre	MKK3/6CD4-KO		CD4-Cre	MKK3/6CD4-KO		CD4-Cre	MKK3/6CD4-KO
		1.18963	3.30936		1.00239	1.85915		0.538153	2.55344		1.41041	1.81411		1.15107	2.29181		1.17107	1.81655
		1.07749	1.25432		1.3198	1.08628		1.22905	0.581284		1.00258	1.15327		1.17691	1.30767		1.16594	1.28504
		0.867542	1.56235		0.905704	1.79691		0.938247	1.4732		0.955597	1.3823		0.706416	1.40191		0.860792	0.960987
		0.10459	3.15361		0.895836	1.64272		0.663517	2.34329		0.492404	1.53249		0.775473	1.90942		0.520655	1.67709
		3.04976	2.40652		0.929956	1.67801		1.33258	1.58584		1.42069	1.70503		1.7287	2.61528		1.06186	2.23712
		1.13099	2.35263		0.709434	1.8205		0.561069	1.56899		0.577157	1.56922		0.382474	1.3685		0.958667	0.81868
		2.4927	1.26628		1.41209	1.06456			2.83873		1.83293	1.80356		2.03803	1.12007		1.6053	0.91505
			0.816703			1.06066			2.44358			1.15099			1.14617			0.955629
