# Supplementary material for: Lack of p38 activation in T cells increases IL-35 and protects against obesity by promoting thermogenesis
Source: EMBO Rep. 2024 May 10;25(6):11. doi: 10.1038/s44319-024-00149-y (PMC11169359; doi:10.1038/s44319-024-00149-y)
Supplement: Supplementary file 11 — Source data Fig. 6 [file 44319_2024_149_MOESM11_ESM.zip › Figure 6/6A/6A.xlsx]

## Sheet: Sheet1
		CD4-Cre HFD	MKK3/6CD4-KO HFD
		7.49	10.2
		9.37	11.2
		7.75	5
		3.8	8.14
		1.56	8.26
		4.86	11
			10.6
