# Supplementary material for: Lack of p38 activation in T cells increases IL-35 and protects against obesity by promoting thermogenesis
Source: EMBO Rep. 2024 May 10;25(6):11. doi: 10.1038/s44319-024-00149-y (PMC11169359; doi:10.1038/s44319-024-00149-y)
Supplement: Supplementary file 11 — Source data Fig. 6 [file 44319_2024_149_MOESM11_ESM.zip › Figure 6/6B/6B.xlsx]

## Sheet: Sheet1
		CD4-Cre HFD	MKK3/6CD4-KO HFD
		21.3	12.1
		21.1	14.7
		41	16.6
		23.8	23.2
		32	24.1
