# Supplementary material for: Lack of p38 activation in T cells increases IL-35 and protects against obesity by promoting thermogenesis
Source: EMBO Rep. 2024 May 10;25(6):11. doi: 10.1038/s44319-024-00149-y (PMC11169359; doi:10.1038/s44319-024-00149-y)
Supplement: Supplementary file 11 — Source data Fig. 6 [file 44319_2024_149_MOESM11_ESM.zip › Figure 6/6C/6C.xlsx]

## Sheet: Sheet1
		F4/80+CD11b+			F4/80+CD11b+CD11c+			F4/80+CD11b+CD206+			NK cells
		CD4-Cre HFD	MKK3/6CD4-KO HFD		CD4-Cre HFD	MKK3/6CD4-KO HFD		CD4-Cre HFD	MKK3/6CD4-KO HFD		CD4-Cre HFD	MKK3/6CD4-KO HFD
		36.2	45.3		40.3	35.8		15.1	27.5		15.5	15.1
		66	37.5		45.5	35		11	26.6		21.7	15.9
		72.2	37.5		44.9	23.5		11	30.3		24.3	7.44
		64.8	45.7		46.9	42		12.7	28.8		16.3	13.3
		76.3	48.1		50.2	38		14.5	27.7		28.8	17.6
