# Supplementary material for: Lack of p38 activation in T cells increases IL-35 and protects against obesity by promoting thermogenesis
Source: EMBO Rep. 2024 May 10;25(6):11. doi: 10.1038/s44319-024-00149-y (PMC11169359; doi:10.1038/s44319-024-00149-y)
Supplement: Supplementary file 12 — Source data Fig. 7 [file 44319_2024_149_MOESM12_ESM.zip]

Archive with 19 entries (10 files):
- Figure 7/
- Figure 7/7A/
- Figure 7/7A/7A.xlsx
- Figure 7/7B/
- Figure 7/7B/7B.xlsx
- Figure 7/7C/
- Figure 7/7C/7C.xlsx
- Figure 7/7D/
- Figure 7/7D/7D.xlsx
- Figure 7/7E/
- Figure 7/7E/7E.xlsx
- Figure 7/7F/
- Figure 7/7F/7F.xlsx
- Figure 7/7G/
- Figure 7/7G/Thumbs.db
- Figure 7/7G/Unprocessed blots 7G.ai
- Figure 7/7G/Unprocessed blots 7G.tif
- Figure 7/7H/
- Figure 7/7H/7H.xlsx
