# Supplementary material for: Lack of p38 activation in T cells increases IL-35 and protects against obesity by promoting thermogenesis
Source: EMBO Rep. 2024 May 10;25(6):11. doi: 10.1038/s44319-024-00149-y (PMC11169359; doi:10.1038/s44319-024-00149-y)
Supplement: Supplementary file 12 — Source data Fig. 7 [file 44319_2024_149_MOESM12_ESM.zip › Figure 7/7B/7B.xlsx]

## Sheet: Sheet1
			p35				ebi3
			CD4Cre	MKK3/6CD4-KO			CD4Cre	MKK3/6CD4-KO
			0.985413	2.26515			0.926106	1.08683
			2.40924	1.97014			1.2206	1.20788
			1.03052	0.978086			0.908352	1.23284
			1.29947	0.525665			1.18619	1.13005
			1.51059	3.01525			1.33945	1.73819
			0.589168	2.51522			0.681352	1.01665
			0.651064	2.61472			0.872346	1.4939
			0.584149	2.67326			1.00745	1.02967
			0.504326	1.48588			0.961866	1.31914
			1.84261	1.9037			1.06422	1.4025
