# Supplementary material for: Lack of p38 activation in T cells increases IL-35 and protects against obesity by promoting thermogenesis
Source: EMBO Rep. 2024 May 10;25(6):11. doi: 10.1038/s44319-024-00149-y (PMC11169359; doi:10.1038/s44319-024-00149-y)
Supplement: Supplementary file 12 — Source data Fig. 7 [file 44319_2024_149_MOESM12_ESM.zip › Figure 7/7C/7C.xlsx]

## Sheet: Sheet1
		CD4-Cre HFD	MKK3/6CD4-KOHFD
		8.74	30.1
		8.75	21.3
		9.78	28.2
		19.7	26.5
		15
		11.1
		11.1
