# Supplementary material for: Lack of p38 activation in T cells increases IL-35 and protects against obesity by promoting thermogenesis
Source: EMBO Rep. 2024 May 10;25(6):11. doi: 10.1038/s44319-024-00149-y (PMC11169359; doi:10.1038/s44319-024-00149-y)
Supplement: Supplementary file 12 — Source data Fig. 7 [file 44319_2024_149_MOESM12_ESM.zip › Figure 7/7F/7F.xlsx]

## Sheet: Sheet1
		CD4-cre	TSC1CD4-KO
		1298	962
		1185	1121
		1048	1036
		972	1689
		925	1509
		979	1198
		1004
		863
		873
