# Supplementary material for: Lack of p38 activation in T cells increases IL-35 and protects against obesity by promoting thermogenesis
Source: EMBO Rep. 2024 May 10;25(6):11. doi: 10.1038/s44319-024-00149-y (PMC11169359; doi:10.1038/s44319-024-00149-y)
Supplement: Supplementary file 12 — Source data Fig. 7 [file 44319_2024_149_MOESM12_ESM.zip › Figure 7/7H/7H.xlsx]

## Sheet: Sheet1
		MKK3/6CD4-KO	MKk3/6CD4-KO + Rapamycin
		3141	2573
		3680	1727
		3570	2117
		2822	2073
		3537	1386
			2611
