# Supplementary material for: Lack of p38 activation in T cells increases IL-35 and protects against obesity by promoting thermogenesis
Source: EMBO Rep. 2024 May 10;25(6):11. doi: 10.1038/s44319-024-00149-y (PMC11169359; doi:10.1038/s44319-024-00149-y)
Supplement: Supplementary file 13 — Source data Fig. 8 [file 44319_2024_149_MOESM13_ESM.zip]

Archive with 18 entries (10 files):
- Figure 8/
- Figure 8/8A/
- Figure 8/8A/8A.xlsx
- Figure 8/8B/
- Figure 8/8B/8B.xlsx
- Figure 8/8C/
- Figure 8/8C/8C.xlsx
- Figure 8/8D/
- Figure 8/8D/8D.xlsx
- Figure 8/8D/Unprocessed WB 8D.ai
- Figure 8/8D/Unprocessed WB 8D.tif
- Figure 8/8E/
- Figure 8/8E/Unprocessed WB 8E.ai
- Figure 8/8E/Unprocessed WB 8E.tif
- Figure 8/8F/
- Figure 8/8F/8F.xlsx
- Figure 8/8G/
- Figure 8/8G/8G.xlsx
