# Supplementary material for: Lack of p38 activation in T cells increases IL-35 and protects against obesity by promoting thermogenesis
Source: EMBO Rep. 2024 May 10;25(6):11. doi: 10.1038/s44319-024-00149-y (PMC11169359; doi:10.1038/s44319-024-00149-y)
Supplement: Supplementary file 13 — Source data Fig. 8 [file 44319_2024_149_MOESM13_ESM.zip › Figure 8/8B/8B.xlsx]

## Sheet: Sheet1
		Body temperature
		Hours	CD4-Cre				MKK3/6CD4-KO
		0	0	0	0	0	0	0	0	0
		1	-2.1	-0.3	-1.1	-0.9	-0.1	-0.2	-0.5	-1
		2	-3.2	-4.8	-3.6	-1.1	-0.7	-0.3	-1.5	-0.9
		3	-3	-5.6	-4.7	-0.8	-0.6	0	-1	-0.6
		4	-2.8	-6.3	-6.5	-2.2	-0.3	-0.5	-2.6	-1.4
		BAT temperature
		Hours	CD4-Cre					MKK3/6CD4-KO
		0	0	0	0	0	0	0	0	0	0
		1	-1.31765	1.81309	0.135631	0.668882	0.404593	0.391831	0.583115	-0.0682656	-0.643683
		2	-2.13545	-0.893996	-1.66103	0.467149	0.170483	1.27907	-0.423265	-0.676956	0.30745
		3	-1.47312	-1.82898	-3.43032	-0.677308	-0.225809	1.59168	0.104462	-0.572086	0.0393417
		4	-2.08485	-1.78931	-4.09746	0.00348827	-0.246043	2.06959	0.955415	-1.54931	-0.0540823
