# Supplementary material for: Lack of p38 activation in T cells increases IL-35 and protects against obesity by promoting thermogenesis
Source: EMBO Rep. 2024 May 10;25(6):11. doi: 10.1038/s44319-024-00149-y (PMC11169359; doi:10.1038/s44319-024-00149-y)
Supplement: Supplementary file 13 — Source data Fig. 8 [file 44319_2024_149_MOESM13_ESM.zip › Figure 8/8C/8C.xlsx]

## Sheet: Sheet1
			PBS	IL-35
			37.2274	37.7422
			36.928	37.1695
			36.3318	37.6366
			36.4678	37.8718
			36.9715	38.0108
			37.2997	36.9135
			37.5308	37.3093
				37.6318
				37.6222
