# Supplementary material for: Lack of p38 activation in T cells increases IL-35 and protects against obesity by promoting thermogenesis
Source: EMBO Rep. 2024 May 10;25(6):11. doi: 10.1038/s44319-024-00149-y (PMC11169359; doi:10.1038/s44319-024-00149-y)
Supplement: Supplementary file 13 — Source data Fig. 8 [file 44319_2024_149_MOESM13_ESM.zip › Figure 8/8D/8D.xlsx]

## Sheet: Sheet1
		UCP1				FGF21
		Control	IL35			Control	IL35
		0.362036	0.771919			0.705002	1.02828
		0.573374	0.772942			0.965216	0.954367
		0.480416	1.17816			0.648533	0.855528
		0.553576	0.727395			0.673952
