# Supplementary material for: Lack of p38 activation in T cells increases IL-35 and protects against obesity by promoting thermogenesis
Source: EMBO Rep. 2024 May 10;25(6):11. doi: 10.1038/s44319-024-00149-y (PMC11169359; doi:10.1038/s44319-024-00149-y)
Supplement: Supplementary file 13 — Source data Fig. 8 [file 44319_2024_149_MOESM13_ESM.zip › Figure 8/8F/8F.xlsx]

## Sheet: Sheet1
			IL-35	IL35+SB 203580
			1.16924	1.15643
			0.758304	0.313167
			0.796729	0.63967
			1.1149	0.398966
			1.23225	0.632482
			1.23969	0.681806
