# Supplementary material for: Lack of p38 activation in T cells increases IL-35 and protects against obesity by promoting thermogenesis
Source: EMBO Rep. 2024 May 10;25(6):11. doi: 10.1038/s44319-024-00149-y (PMC11169359; doi:10.1038/s44319-024-00149-y)
Supplement: Supplementary file 13 — Source data Fig. 8 [file 44319_2024_149_MOESM13_ESM.zip › Figure 8/8G/8G.xlsx]

## Sheet: Sheet1
	Pparg				Adipoq				Leptin				Plin
	PBS	IL-35	IL35+SB203580		PBS	IL-35	IL35+SB203580		PBS	IL-35	IL35+SB203580		PBS	IL-35	IL35+SB203580
	1.20004	1.28108	1.21328		1.17418	1.61444	1.57942		1.62488	2.167	1.94875		1.26296	1.67452	1.31462
	0.560642	1.28989	0.759253		0.551632	1.52698	1.32958		0.513825	2.12981	1.1425		0.591102	1.32937	0.821069
	0.661924	1.72789	0.732948		0.873028	2.00918	1.58268		0.870778	3.23713	1.98237		0.797868	2.00437	0.716181
	1.38588	1.91562	1.06207		1.10281	2.02544	1.31627		1.33587	3.28101	1.85393		1.30462	1.90408	1.2427
	0.997872	1.85802	0.952632		1.24104	1.94172	1.0298		0.924398	2.72955	1.49467		1.16663	1.73266	1.00562
	1.6237	1.24159	0.797222		1.29212	1.50626	1.13569		1.11387	1.41418	1.55741		1.10306	1.27665	0.964267
