# Supplementary material for: Lack of p38 activation in T cells increases IL-35 and protects against obesity by promoting thermogenesis
Source: EMBO Rep. 2024 May 10;25(6):11. doi: 10.1038/s44319-024-00149-y (PMC11169359; doi:10.1038/s44319-024-00149-y)
Supplement: Supplementary file 14 — Figure Source Data Appendix and EV Figures [file 44319_2024_149_MOESM14_ESM.zip]

Archive with 81 entries (39 files):
- SD for Appendix and EV Figures/Appendix/
- SD for Appendix and EV Figures/Appendix/Appendix Figure S1/
- SD for Appendix and EV Figures/Appendix/Appendix Figure S1/Appendix Figure S1A/
- SD for Appendix and EV Figures/Appendix/Appendix Figure S1/Appendix Figure S1A/unprocessed WB S 1A.ai
- SD for Appendix and EV Figures/Appendix/Appendix Figure S1/Appendix Figure S1A/unprocessed WB S 1A.tif
- SD for Appendix and EV Figures/Appendix/Appendix Figure S1/Appendix Figure S1B/
- SD for Appendix and EV Figures/Appendix/Appendix Figure S1/Appendix Figure S1B/S 1B.xlsx
- SD for Appendix and EV Figures/Appendix/Appendix Figure S1/Appendix Figure S1C/
- SD for Appendix and EV Figures/Appendix/Appendix Figure S1/Appendix Figure S1C/S 1C.xlsx
- SD for Appendix and EV Figures/Appendix/Appendix Figure S1/Appendix Figure S1D/
- SD for Appendix and EV Figures/Appendix/Appendix Figure S1/Appendix Figure S1D/S 1D.xlsx
- SD for Appendix and EV Figures/Appendix/Appendix Figure S1/Appendix Figure S1E/
- SD for Appendix and EV Figures/Appendix/Appendix Figure S1/Appendix Figure S1E/S 1E.xlsx
- SD for Appendix and EV Figures/Appendix/Appendix Figure S1/Appendix Figure S1F/
- SD for Appendix and EV Figures/Appendix/Appendix Figure S1/Appendix Figure S1F/S 1F.xlsx
- SD for Appendix and EV Figures/Appendix/Appendix Figure S1/Appendix Figure S1G/
- SD for Appendix and EV Figures/Appendix/Appendix Figure S1/Appendix Figure S1G/S 1G.xlsx
- SD for Appendix and EV Figures/Appendix/Appendix Figure S2/
- SD for Appendix and EV Figures/Appendix/Appendix Figure S2/Appendix Figure S2A/
- SD for Appendix and EV Figures/Appendix/Appendix Figure S2/Appendix Figure S2A/S 2A.xlsx
- SD for Appendix and EV Figures/Appendix/Appendix Figure S2/Appendix Figure S2B/
- SD for Appendix and EV Figures/Appendix/Appendix Figure S2/Appendix Figure S2B/S 2B.xlsx
- SD for Appendix and EV Figures/Appendix/Appendix Figure S3/
- SD for Appendix and EV Figures/Appendix/Appendix Figure S3/Appendix Figure S3A/
- SD for Appendix and EV Figures/Appendix/Appendix Figure S3/Appendix Figure S3A/S3 A.xlsx
- SD for Appendix and EV Figures/Appendix/Appendix Figure S3/Appendix Figure S3B/
- SD for Appendix and EV Figures/Appendix/Appendix Figure S3/Appendix Figure S3B/S3 B.xlsx
- SD for Appendix and EV Figures/Appendix/Appendix Figure S3/Appendix Figure S3C/
- SD for Appendix and EV Figures/Appendix/Appendix Figure S3/Appendix Figure S3C/S3 C.xlsx
- SD for Appendix and EV Figures/Appendix/Appendix Figure S5/
- SD for Appendix and EV Figures/Appendix/Appendix Figure S5/S5 A/
- SD for Appendix and EV Figures/Appendix/Appendix Figure S5/S5 A/S5 A.xlsx
- SD for Appendix and EV Figures/Appendix/Appendix Figure S5/S5 B/
- SD for Appendix and EV Figures/Appendix/Appendix Figure S5/S5 B/S5 B.xlsx
- SD for Appendix and EV Figures/Appendix/Appendix Figure S6/
- SD for Appendix and EV Figures/Appendix/Appendix Figure S6/Appendix Figure S6 A/
- SD for Appendix and EV Figures/Appendix/Appendix Figure S6/Appendix Figure S6 A/S 5A.xlsx
- SD for Appendix and EV Figures/Appendix/Appendix Figure S6/Appendix Figure S6 B/
- SD for Appendix and EV Figures/Appendix/Appendix Figure S6/Appendix Figure S6 B/S5 B.xlsx
- SD for Appendix and EV Figures/Appendix/Appendix Figure S6/Appendix Figure S6 C/
- SD for Appendix and EV Figures/Appendix/Appendix Figure S6/Appendix Figure S6 C/S 5C.xlsx
- SD for Appendix and EV Figures/Appendix/Appendix Figure S6/Appendix Figure S6 D/
- SD for Appendix and EV Figures/Appendix/Appendix Figure S6/Appendix Figure S6 D/S 5D.xlsx
- SD for Appendix and EV Figures/Appendix/Appendix Figure S6/Appendix Figure S6 E/
- SD for Appendix and EV Figures/Appendix/Appendix Figure S6/Appendix Figure S6 E/S5 E.xlsx
- SD for Appendix and EV Figures/Expanded View Figure 1/
- SD for Appendix and EV Figures/Expanded View Figure 1/EV 1A/
- SD for Appendix and EV Figures/Expanded View Figure 1/EV 1A/S 1A.xlsx
- SD for Appendix and EV Figures/Expanded View Figure 1/EV 1B/
- SD for Appendix and EV Figures/Expanded View Figure 1/EV 1B/S 1B.xlsx
- SD for Appendix and EV Figures/Expanded View Figure 1/EV 1C/
- SD for Appendix and EV Figures/Expanded View Figure 1/EV 1C/CD4-Cre.jpg
- SD for Appendix and EV Figures/Expanded View Figure 1/EV 1C/MKK36CD4KO.jpg
- SD for Appendix and EV Figures/Expanded View Figure 1/EV 1C/S 1C.xlsx
- SD for Appendix and EV Figures/Expanded View Figure 1/EV 1D/
- SD for Appendix and EV Figures/Expanded View Figure 1/EV 1D/MKK36CD4KO.jpg
- SD for Appendix and EV Figures/Expanded View Figure 1/EV 1D/MKK36f_f.jpg
- SD for Appendix and EV Figures/Expanded View Figure 1/EV 1D/S 1D.xlsx
- SD for Appendix and EV Figures/Expanded View Figure 2/
- SD for Appendix and EV Figures/Expanded View Figure 2/EV 2A/
- SD for Appendix and EV Figures/Expanded View Figure 2/EV 2A/S 2A.xlsx
- SD for Appendix and EV Figures/Expanded View Figure 2/EV 2B/
- SD for Appendix and EV Figures/Expanded View Figure 2/EV 2B/S 2B.xlsx
- SD for Appendix and EV Figures/Expanded View Figure 2/EV 2C/
- SD for Appendix and EV Figures/Expanded View Figure 2/EV 2C/S 2C.xlsx
- SD for Appendix and EV Figures/Expanded View Figure 2/EV 2D/
- SD for Appendix and EV Figures/Expanded View Figure 2/EV 2D/CD4Cre.jpg
- SD for Appendix and EV Figures/Expanded View Figure 2/EV 2D/MKK36CD4KO.jpg
- SD for Appendix and EV Figures/Expanded View Figure 2/EV 2D/S 2D.xlsx
- SD for Appendix and EV Figures/Expanded View Figure 3/
- SD for Appendix and EV Figures/Expanded View Figure 3/EV 3A/
- SD for Appendix and EV Figures/Expanded View Figure 3/EV 3A/S 3A.xlsx
- SD for Appendix and EV Figures/Expanded View Figure 3/EV 3B/
- SD for Appendix and EV Figures/Expanded View Figure 3/EV 3B/S 3B.xlsx
- SD for Appendix and EV Figures/Expanded View Figure 4/
- SD for Appendix and EV Figures/Expanded View Figure 4/EV 4A/
- SD for Appendix and EV Figures/Expanded View Figure 4/EV 4A/S 4A.xlsx
- SD for Appendix and EV Figures/Expanded View Figure 4/EV 4B/
- SD for Appendix and EV Figures/Expanded View Figure 4/EV 4B/S 4B.xlsx
- SD for Appendix and EV Figures/Expanded View Figure 4/EV 4C/
- SD for Appendix and EV Figures/Expanded View Figure 4/EV 4C/S 4C.xlsx
