# Supplementary material for: Lack of p38 activation in T cells increases IL-35 and protects against obesity by promoting thermogenesis
Source: EMBO Rep. 2024 May 10;25(6):11. doi: 10.1038/s44319-024-00149-y (PMC11169359; doi:10.1038/s44319-024-00149-y)
Supplement: Supplementary file 14 — Figure Source Data Appendix and EV Figures [file 44319_2024_149_MOESM14_ESM.zip › SD for Appendix and EV Figures/Appendix/Appendix Figure S1/Appendix Figure S1B/S 1B.xlsx]

## Sheet: thymus
	CD4-Cre	MKK3/6CD4-KO
	0.0384	0.045
	0.0331	0.0365
	0.0456	0.0472
	0.0562	0.0626
	0.042	0.044

## Sheet: spleen
	CD4-Cre	MKK3/6CD4-KO
	0.063	0.0656
	0.0843	0.0839
	0.0822	0.0975
	0.0796	0.0722
	0.0721	0.0691

## Sheet: LN
	CD4-Cre	MKK3/6CD4-KO
	0.0182	0.015
	0.0183	0.0185
	0.0168	0.0229
	0.0203	0.0243
	0.0157	0.0189
