# Supplementary material for: Lack of p38 activation in T cells increases IL-35 and protects against obesity by promoting thermogenesis
Source: EMBO Rep. 2024 May 10;25(6):11. doi: 10.1038/s44319-024-00149-y (PMC11169359; doi:10.1038/s44319-024-00149-y)
Supplement: Supplementary file 14 — Figure Source Data Appendix and EV Figures [file 44319_2024_149_MOESM14_ESM.zip › SD for Appendix and EV Figures/Appendix/Appendix Figure S1/Appendix Figure S1C/S 1C.xlsx]

## Sheet: Thymus cell number
	CD4-Cre	MKK3/6CD4-KO
	86250000000	1297500000000
	11137500000000	941250000000
	1.44e+008	74250000000
	133500000000	626250000000
	13537500000000	12937500000000
	97750000000	1157500000000
	1.11e+008	1177500000000
	876250000000	110500000000
	888750000000	67750000000
	441250000000	8.75e+007
	4.65e+007	1347500000000

## Sheet: Spleen cell number
	CD4-Cre	MKK3/6CD4-KO
	8.7e+007	74250000000
	82250000000	59250000000
	8.65e+007	6.45e+007
	57250000000	6.8e+007
	58750000000	72750000000
	35750000000	2.75e+007
	3.3e+007	2406250000000
	3.3e+007	2818750000000
	24750000000	123750000000
	2.2e+007	1718750000000
	2818750000000	1031250000000

## Sheet: LN cell number
	CD4-Cre	MKK3/6CD4-KO
	8850000	7825000
	8175000	6175000
	6800000	6425000
	12750000000	5200000
	4250000	6900000
	2593750	4656250
	6234375	4578125
	3734375	3062500
	3500000	2468750
	5312500	2812500
		1796875
