# Supplementary material for: Lack of p38 activation in T cells increases IL-35 and protects against obesity by promoting thermogenesis
Source: EMBO Rep. 2024 May 10;25(6):11. doi: 10.1038/s44319-024-00149-y (PMC11169359; doi:10.1038/s44319-024-00149-y)
Supplement: Supplementary file 14 — Figure Source Data Appendix and EV Figures [file 44319_2024_149_MOESM14_ESM.zip › SD for Appendix and EV Figures/Appendix/Appendix Figure S1/Appendix Figure S1D/S 1D.xlsx]

## Sheet: Sheet1
		CD4			CD8			CD4+CD8+
		CD4-Cre	MKK3/6CD4-KO		CD4-Cre	MKK3/6CD4-KO		CD4-Cre	MKK3/6CD4-KO
		6.86	3.75		3.34	2.05		73.5	40.3
		5.87	4.82		3.25	2.84		74.6	70.7
		5.57	5.07		2.94	3.06		72.1	70.7
		2.93	5.62		1.73	3.16		35.5	65.9
		3.44	4.48		2.1	2.57		38.9	54.4
