# Supplementary material for: Lack of p38 activation in T cells increases IL-35 and protects against obesity by promoting thermogenesis
Source: EMBO Rep. 2024 May 10;25(6):11. doi: 10.1038/s44319-024-00149-y (PMC11169359; doi:10.1038/s44319-024-00149-y)
Supplement: Supplementary file 14 — Figure Source Data Appendix and EV Figures [file 44319_2024_149_MOESM14_ESM.zip › SD for Appendix and EV Figures/Appendix/Appendix Figure S1/Appendix Figure S1E/S 1E.xlsx]

## Sheet: Sheet1
		Time (minutes)	CD4-Cre						CD4-cre PMA/Iono					MKK3/6CD4-KO						MKK3/6CD4-K PMA/Iono
		1.35	0.49669	3.3896	2.85292	2.44067	2.01545	1.60265	3.38193	2.36948	2.36305	2.0768	1.83173	1.94699	4.09605	2.24	2.47406	0.769279	1.79952	2.51215	2.72666	2.32255	2.65449	1.98669	1.63156
		10.0833	0.911403	3.18877	2.74036	2.47364	1.85886	1.48286	3.27571	2.37842	2.21183	1.89105	1.7042	2.18084	3.79042	2.52127	2.23748	1.14813	1.50014	2.4133	2.40486	2.23295	2.57304	1.91674	1.58814
		18.8167	0.855375	3.02761	2.61446	2.37795	1.80335	1.60013	3.11502	2.53781	2.14694	1.71952	1.80412	1.6683	3.50089	2.37247	2.04998	1.17436	1.43049	2.50637	2.66891	2.34748	2.75542	1.90826	1.90803
		27.7167	1.64998	3.51559	2.81847	2.80772	2.21021	1.84578	6.24343	6.15698	3.67504	4.0703	2.75481	2.15997	3.99706	2.76425	2.59623	1.5237	1.49342	6.8325	4.8933	4.7227	5.38113	5.0105	3.57418
		36.4667	1.7948	3.61277	3.13034	2.76045	2.14944	1.96945	6.7204	6.55074	4.39876	4.35797	3.96858	2.20398	3.81676	3.00901	2.52542	2.02101	1.87829	6.64369	5.54229	5.34422	5.56654	5.1612	4.04562
		45.2	1.99838	3.6083	3.32711	3.32141	2.49565	2.44971	7.24533	6.93663	4.9702	4.97964	4.65141	2.8502	4.50017	3.03808	2.72565	2.15963	1.92355	7.20191	5.79882	5.94083	5.86199	5.77964	4.73104
		53.9333	1.94698	3.41024	2.91213	3.2152	2.23327	2.27207	7.46965	6.89279	5.01448	5.14899	4.68977	2.54694	4.15075	2.94146	2.92176	2.20603	2.27637	7.40926	5.84039	5.95666	6.15093	5.8494	4.86658
		62.6833	1.9201	3.551	3.25699	3.09735	2.60138	2.59901	7.05402	6.79678	5.07833	5.13756	4.80225	2.72801	4.0235	2.78063	2.85563	2.51963	2.31553	7.03521	5.9211	5.73766	6.04839	5.6462	4.69458
		71.4167	2.67211	3.5652	2.82774	2.76201	2.44888	2.72479	7.06252	6.58705	4.77823	5.32956	4.84936	2.63461	3.96272	2.96886	2.89253	2.28334	2.14226	7.05879	5.47168	5.75131	5.83887	5.55737	4.97978
		80.1833	2.72258	3.44681	3.05818	3.00531	2.39485	2.49555	7.2986	6.78978	4.66493	5.20635	4.55021	2.69393	3.8045	3.12438	2.60123	2.34214	2.44484	7.26153	5.8418	5.73587	5.89068	5.63142	4.77438
		88.9333	2.4455	3.57443	3.01744	2.79443	2.40073	2.6578	6.65637	6.58131	4.66941	4.79137	4.65492	2.57345	4.00373	2.90761	2.89177	2.07073	2.3358	6.64904	5.40049	5.17774	5.56617	5.3029	4.42615
		97.6833	2.57113	3.31366	2.90303	2.91244	2.54579	2.50525	6.48914	6.28225	4.70441	4.6961	4.49875	2.8173	3.88021	2.78176	2.89036	2.48292	2.19029	6.49246	5.46789	5.37471	5.80823	5.34591	4.41884
		106.45	2.84817	3.56921	3.34243	3.02094	2.48171	2.5748	6.42694	6.20928	4.36719	4.63102	4.34195	2.91642	4.07909	3.17508	3.14184	2.46321	2.49868	6.69917	5.07676	5.18785	5.59349	5.21569	4.68302
		115.2	2.74813	3.37759	2.97508	3.1964	2.67973	2.68354	6.43143	5.89332	4.50532	4.19902	4.22319	2.99497	4.15949	3.13512	3.08915	2.53412	2.47619	6.49531	4.8829	5.31741	5.81849	5.35195	4.44418
		126.05	2.6126	3.13882	2.79418	2.70158	2.51856	2.20341	5.83072	5.85884	4.18883	4.60215	3.99765	2.94317	3.79809	2.88861	3.00319	2.64971	2.50014	6.44642	4.88817	4.89268	5.42714	5.24904	4.63112
