# Supplementary material for: Lack of p38 activation in T cells increases IL-35 and protects against obesity by promoting thermogenesis
Source: EMBO Rep. 2024 May 10;25(6):11. doi: 10.1038/s44319-024-00149-y (PMC11169359; doi:10.1038/s44319-024-00149-y)
Supplement: Supplementary file 14 — Figure Source Data Appendix and EV Figures [file 44319_2024_149_MOESM14_ESM.zip › SD for Appendix and EV Figures/Appendix/Appendix Figure S1/Appendix Figure S1F/S 1F.xlsx]

## Sheet: Body weight
	CD4-Cre	MKK3/6CD4-KO
	29.7	26.73
	31.3	24.87
	29.75	26.7
	27.18	25.14
	28.93	26.55
	25.74	24.28
	26.6	26.36
	26.29	20.97
	28.29	23.54
		25.91
