# Supplementary material for: Lack of p38 activation in T cells increases IL-35 and protects against obesity by promoting thermogenesis
Source: EMBO Rep. 2024 May 10;25(6):11. doi: 10.1038/s44319-024-00149-y (PMC11169359; doi:10.1038/s44319-024-00149-y)
Supplement: Supplementary file 14 — Figure Source Data Appendix and EV Figures [file 44319_2024_149_MOESM14_ESM.zip › SD for Appendix and EV Figures/Appendix/Appendix Figure S1/Appendix Figure S1G/S 1G.xlsx]

## Sheet: eWAT
	CD4-Cre	MKK3/6CD4-KO
	0.025194	0.01825
	0.03183	0.020455
	0.019589	0.019858
	0.021036	0.016309
	0.024588	0.016944
	0.040667	0.013595
	0.027841	0.018003
	0.024895	0.020464
	0.048867	0.014621
		0.021542

## Sheet: sWAT
	CD4-Cre	MKK3/6CD4-KO
	0.008511	0.006463
	0.015677	0.008876
	0.01066	0.007977
	0.010022	0.008639
	0.013238	0.008367
	0.021867	0.016002
	0.016504	0.009944
	0.013435	0.012425
	0.021956	0.009437
		0.008851

## Sheet: BAT
	CD4-Cre	MKK3/6CD4-KO
	0.006499	0.002579
	0.008657	0.005053
	0.0054	0.006221
	0.005634	0.005785
	0.005198	0.00417
	0.005397	0.00519
	0.004553	0.003993
	0.003794	0.004113
	0.003867	0.005626
	0.003867	0.004117

## Sheet: Liver
	CD4-Cre	MKK3/6CD4-KO
	0.062174	0.059339
	0.049561	0.06104
	0.046928	0.054744
	0.055965	0.059688
	0.047508	0.063651
	0.051786	0.051545
	0.050956	0.059933
	0.052295	0.0608
	0.057188	0.04186
		0.061345
