# Supplementary material for: Lack of p38 activation in T cells increases IL-35 and protects against obesity by promoting thermogenesis
Source: EMBO Rep. 2024 May 10;25(6):11. doi: 10.1038/s44319-024-00149-y (PMC11169359; doi:10.1038/s44319-024-00149-y)
Supplement: Supplementary file 14 — Figure Source Data Appendix and EV Figures [file 44319_2024_149_MOESM14_ESM.zip › SD for Appendix and EV Figures/Appendix/Appendix Figure S2/Appendix Figure S2A/S 2A.xlsx]

## Sheet: Sheet1
	minutes after the glucose inj	CD4-Cre								MKK3/6CD4-KO
	0	81	98	90	127	105	92	89	117	76	70	83	86	70	78	62	80	86
	15	139	229	260	357	316	285	282	253	237	252	251	302	99	224	254	253	236
	30	143	217	232	333	321	271	303	292	246	281	247	389	106	236	223	232	243
	60	111	169	170	256	246	198	233	251	204	190	200	292	94	182	166	152	189
	90	119	167	153	212	199	170	166	222	156	141	157	243	85	152	124	126	157
	120	86	138	130	183	166	147	154	167	147	104	129	155	69	129	98	106	122
		GTT AUC
		CD4-Cre	MKK3/6CD4-KO
		14100	22665
		21203	22118
		21435	22590
		30585	32303
		28590	10800
		24308	21210
		25995	19463
		27938	19545
			21863
