# Supplementary material for: Lack of p38 activation in T cells increases IL-35 and protects against obesity by promoting thermogenesis
Source: EMBO Rep. 2024 May 10;25(6):11. doi: 10.1038/s44319-024-00149-y (PMC11169359; doi:10.1038/s44319-024-00149-y)
Supplement: Supplementary file 14 — Figure Source Data Appendix and EV Figures [file 44319_2024_149_MOESM14_ESM.zip › SD for Appendix and EV Figures/Appendix/Appendix Figure S2/Appendix Figure S2B/S 2B.xlsx]

## Sheet: Sheet1
		minutes	CD4-Cre								MKK3/6CD4-KO
		0	100	100	100	100	100	100	100	100	100	100	100	100	100	100	100	100	100
		15	83.1372	86.3946	89.2857	92.8339	82.1705	85.0807	90.4167	89.7436	75.6637	79.8995	91.8803	81.9742	89.3617	108.597	97.0588	102.186	88.2353
		30	83.5294	60.5442	72.3214	72.3127	73.6434	70.1613	69.1667	70.9402	68.5841	76.8844	80.3419	78.5408	65.1064	102.715	90.5882	87.4317	76.4706
		60	61.1765	61.2245	71.4286	66.4495	81.0078	79.8387	66.25	79.4872	82.7434	86.4322	79.9145	82.8326	66.8085	93.6652	92.3529	99.4536	85.5615
		90	70.9804	64.2857	78.5714	65.4723	82.5581	83.4677	72.0833	76.4957	88.9381	79.397	78.6325	78.97	67.6596	95.0226	108.235	116.94	124.064
			AUC ITT
			CD4-Cre	MKK3/6CD4-KO
			9971	11247
			9102	11035
			10574	11051
			9691	10970
			11023	9619
			11008	13201
			9975	13509
			10667	14250
				13805
