# Supplementary material for: Lack of p38 activation in T cells increases IL-35 and protects against obesity by promoting thermogenesis
Source: EMBO Rep. 2024 May 10;25(6):11. doi: 10.1038/s44319-024-00149-y (PMC11169359; doi:10.1038/s44319-024-00149-y)
Supplement: Supplementary file 14 — Figure Source Data Appendix and EV Figures [file 44319_2024_149_MOESM14_ESM.zip › SD for Appendix and EV Figures/Appendix/Appendix Figure S3/Appendix Figure S3A/S3 A.xlsx]

## Sheet: Sheet1
		MKK3/6f/fHFD	MKK3/6CD4-KO HFD
		36.0879	36.6576
		35.7681	36.4457
		36.252	37.1243
		36.4472	35.6426
		36.0615	36.3509
		36.6435	36.8144
		35.2362	37.1156
		36.7966	36.5239
		36.1527	36.4801
			37.4971
