# Supplementary material for: Lack of p38 activation in T cells increases IL-35 and protects against obesity by promoting thermogenesis
Source: EMBO Rep. 2024 May 10;25(6):11. doi: 10.1038/s44319-024-00149-y (PMC11169359; doi:10.1038/s44319-024-00149-y)
Supplement: Supplementary file 14 — Figure Source Data Appendix and EV Figures [file 44319_2024_149_MOESM14_ESM.zip › SD for Appendix and EV Figures/Appendix/Appendix Figure S3/Appendix Figure S3B/S3 B.xlsx]

## Sheet: Sheet1
		Minutes after NE inj	MKK3/6f/fHFD									MKK3/6CD4-KO HFD
		0	36.0879	35.7681	36.252	36.4472	36.0615	36.6435	35.2362	36.7966	36.1527	36.6576	36.4457	37.1243	35.6426	36.3509	36.8144	37.1156	36.4801	37.4971
		10	36.7891	36.2718	36.9947	37.3086	37.5631	37.4953	36.9963	37.361	37.5248	37.2395	37.5484	37.4018	37.449	37.2816	37.7922	37.8132	36.7904	37.0705
		20	37.1502	36.56	37.4153	37.0787	37.7178	37.3285	36.8453	37.3712	37.3287	37.6516	37.6723	37.5965	37.4429	37.1965	36.7185	36.6899	37.187	37.0915
