# Supplementary material for: Lack of p38 activation in T cells increases IL-35 and protects against obesity by promoting thermogenesis
Source: EMBO Rep. 2024 May 10;25(6):11. doi: 10.1038/s44319-024-00149-y (PMC11169359; doi:10.1038/s44319-024-00149-y)
Supplement: Supplementary file 14 — Figure Source Data Appendix and EV Figures [file 44319_2024_149_MOESM14_ESM.zip › SD for Appendix and EV Figures/Appendix/Appendix Figure S3/Appendix Figure S3C/S3 C.xlsx]

## Sheet: Hoja1
	PGC1a			UCP1			FGF21
	CD4-Cre	MKK3/6CD4-KO		CD4-Cre	MKK3/6CD4-KO		CD4-Cre	MKK3/6CD4-KO
	1.07242	1.98498		0.943143	1.64015		0.449867	0.496711
	1.13661	1.24877		0.956213	1.05856		2.01227	1.90847
	0.855179	0.626778		0.757218	0.593367		1.29779	1.10523
	0.823452	1.06894		0.896946	1.01417		1.17771	1.70082
	0.863569	1.35336		1.29477	1.52632		0.461031	0.685406
	1.47582	1.7576		1.03549	1.10518		0.913113	1.27624
	1.2097	0.881025		1.69002	1.2218		1.35618	0.813804
	1.11616	1.91757		1.57148	2.82699		1.8666	3.4912
	0.677007			0.458502			0.678209
