# Supplementary material for: Lack of p38 activation in T cells increases IL-35 and protects against obesity by promoting thermogenesis
Source: EMBO Rep. 2024 May 10;25(6):11. doi: 10.1038/s44319-024-00149-y (PMC11169359; doi:10.1038/s44319-024-00149-y)
Supplement: Supplementary file 14 — Figure Source Data Appendix and EV Figures [file 44319_2024_149_MOESM14_ESM.zip › SD for Appendix and EV Figures/Appendix/Appendix Figure S5/S5 A/S5 A.xlsx]

## Sheet: Hoja1
			Tregs in iWAT
			CD4-Cre	MKK3/6CD4-KO
			3.38	5.06
			5.1	9.91
			3.15	9.56
			5.6	8.05
			7.34	6.36
			3.34	5
				6.46
