# Supplementary material for: Lack of p38 activation in T cells increases IL-35 and protects against obesity by promoting thermogenesis
Source: EMBO Rep. 2024 May 10;25(6):11. doi: 10.1038/s44319-024-00149-y (PMC11169359; doi:10.1038/s44319-024-00149-y)
Supplement: Supplementary file 14 — Figure Source Data Appendix and EV Figures [file 44319_2024_149_MOESM14_ESM.zip › SD for Appendix and EV Figures/Appendix/Appendix Figure S5/S5 B/S5 B.xlsx]

## Sheet: Hoja1
			Tregs in BAT
			CD4-Cre	MKK3/6CD4-KO
			9.69	9.5
			6.52	5.66
			9.63	13.4
			12	8.47
			8.83	12.2
			5.52	10
			3.2	10
			4.3	8.73
