# Supplementary material for: Lack of p38 activation in T cells increases IL-35 and protects against obesity by promoting thermogenesis
Source: EMBO Rep. 2024 May 10;25(6):11. doi: 10.1038/s44319-024-00149-y (PMC11169359; doi:10.1038/s44319-024-00149-y)
Supplement: Supplementary file 14 — Figure Source Data Appendix and EV Figures [file 44319_2024_149_MOESM14_ESM.zip › SD for Appendix and EV Figures/Appendix/Appendix Figure S6/Appendix Figure S6 A/S 5A.xlsx]

## Sheet: BODY WEIGHT
		MKK3/6f/f HFD	MKK3/6CD4-KO HFD
		25.43	26.1
		26.28	25.92
		22.35	25.52
		24.82	25.36
		23.55	25.77
		26.19	26.32
		26.33	27.34
		23.01	23.9
		24.22	25
		24.18
