# Supplementary material for: Lack of p38 activation in T cells increases IL-35 and protects against obesity by promoting thermogenesis
Source: EMBO Rep. 2024 May 10;25(6):11. doi: 10.1038/s44319-024-00149-y (PMC11169359; doi:10.1038/s44319-024-00149-y)
Supplement: Supplementary file 14 — Figure Source Data Appendix and EV Figures [file 44319_2024_149_MOESM14_ESM.zip › SD for Appendix and EV Figures/Appendix/Appendix Figure S6/Appendix Figure S6 B/S5 B.xlsx]

## Sheet: Sheet1
		eWAT				sWAT			BAT
		MKK3/6f/f HFD	MKK3/6CD4-KO HFD			MKK3/6f/f HFD	MKK3/6CD4-KO HFD		MKK3/6f/f HFD	MKK3/6CD4-KO HFD
		0.7001	0.7358			0.3686	0.3174		0.0733	0.0999
		0.718	0.7303			0.3029	0.3384		0.09666	0.0698
		0.2473	0.7782			0.1645	0.4148		0.115	0.1238
		0.6175	0.6266			0.2955	0.3218		0.0923	0.1126
		0.525	0.4935			0.3017	0.2534		0.074	0.0652
		0.7232	0.6662			0.4597	0.3608		0.0925	0.1043
		0.6013	0.7365			0.3684	0.3927		0.1693	0.1075
		0.4861	0.3695			0.2357	0.2318		0.1033	0.0776
		0.4909	0.469			0.2474	0.3055		0.1147	0.0889
		0.5543				0.3341			0.125
