# Supplementary material for: Lack of p38 activation in T cells increases IL-35 and protects against obesity by promoting thermogenesis
Source: EMBO Rep. 2024 May 10;25(6):11. doi: 10.1038/s44319-024-00149-y (PMC11169359; doi:10.1038/s44319-024-00149-y)
Supplement: Supplementary file 14 — Figure Source Data Appendix and EV Figures [file 44319_2024_149_MOESM14_ESM.zip › SD for Appendix and EV Figures/Appendix/Appendix Figure S6/Appendix Figure S6 C/S 5C.xlsx]

## Sheet: Sheet1
		MKK3/6f/f HFD	MKK3/6CD4-KO HFD
		5.67	13.7
		11.8	13.3
		10.8	14.8
		13	11.7
		9.23	12.6
		12.6	12.1
		12.5	10.3
		11.3	12.6
		11.9
