# Supplementary material for: Lack of p38 activation in T cells increases IL-35 and protects against obesity by promoting thermogenesis
Source: EMBO Rep. 2024 May 10;25(6):11. doi: 10.1038/s44319-024-00149-y (PMC11169359; doi:10.1038/s44319-024-00149-y)
Supplement: Supplementary file 14 — Figure Source Data Appendix and EV Figures [file 44319_2024_149_MOESM14_ESM.zip › SD for Appendix and EV Figures/Appendix/Appendix Figure S6/Appendix Figure S6 D/S 5D.xlsx]

## Sheet: Sheet1
	MKK3/6f/f	MKK3/6CD4-KO
	4.62	7.49
	4.31	7.93
	5.38	8.06
	4.95	6.41
	5.47	6.64
	6.57	6.72
	6.04	7.73
		7.93
		6.99
		7.93
