# Supplementary material for: Lack of p38 activation in T cells increases IL-35 and protects against obesity by promoting thermogenesis
Source: EMBO Rep. 2024 May 10;25(6):11. doi: 10.1038/s44319-024-00149-y (PMC11169359; doi:10.1038/s44319-024-00149-y)
Supplement: Supplementary file 14 — Figure Source Data Appendix and EV Figures [file 44319_2024_149_MOESM14_ESM.zip › SD for Appendix and EV Figures/Appendix/Appendix Figure S6/Appendix Figure S6 E/S5 E.xlsx]

## Sheet: Sheet1
		Treg Cell %			Treg Cell #/g of tissue				CD206+ Mf Cell %			CD206+ Mf Cell #/g of tissue
		MKK3/6f/f HFD	MKK3/6CD4-KO HFD		MKK3/6f/f HFD	MKK3/6CD4-KO HFD			MKK3/6f/f HFD	MKK3/6CD4-KO HFD		MKK3/6f/f HFD	MKK3/6CD4-KO HFD
		10.3	5.92		38.5659	12.2316			50.7	40		3990.86	1890.46
		6.28	7		71.0306	52.0334			53.3	40.3		16266	5935.92
		11.2	3.7		64.6988	105.371			46.5	41.9		3404.77	14032.4
		10.3	5.54		51.8219	100.543			36.1	43		3138.46	12496
		7.41	4.72		7.61905	56.7376			29.8	38.4		417.143	7375.89
		7.76	5.54		45.6305	195.049			44.4	48.9		6251.38	29294.8
		8.82	6.91		24.9459	92.3286			43.2	55.2		2308.33	18568.9
		8	5.23		24.6863	59.5399			24.7	50		602.757	10660.4
		8.13	6.57		20.3708	27.7186			30.9	56.8		586.678	5452.03
		7.16			59.5346				42			4688.8
