# Supplementary material for: Lack of p38 activation in T cells increases IL-35 and protects against obesity by promoting thermogenesis
Source: EMBO Rep. 2024 May 10;25(6):11. doi: 10.1038/s44319-024-00149-y (PMC11169359; doi:10.1038/s44319-024-00149-y)
Supplement: Supplementary file 14 — Figure Source Data Appendix and EV Figures [file 44319_2024_149_MOESM14_ESM.zip › SD for Appendix and EV Figures/Expanded View Figure 1/EV 1A/S 1A.xlsx]

## Sheet: Sheet1
	Energy expenditure hour by hour
														Energy expenditure				Ancova
	ZT time	CD4-Cre					MKK3/6CD4-KO							CD4-Cre	MKK3/6CD4-KO				Energy expenditure
	13	7.64	6.56	6.97	6.47	7.24	7.26	6.83	9.58	8.56	8.27			7.11	6.86			BW	CD4-Cre	MKK3/6CD4-KO
	14	7.93	6.79	6.79	7.16	7.51	7.47	7.04	9.72	8.21	8.6			5.8	6.55			0.03234	6.82417
	15	8.02	6.66	6.72	7.77	7.85	7.79	7.08	9.54	8.29	8.71			6.09	8.68			0.02939	5.95221
	16	8.47	6.7	6.79	8.15	7.89	8.07	7.54	9.54	8.4	8.6			6.35	7.71			0.032	5.38306
	17	8.41	6.26	7.11	8.46	7.89	8.03	7.96	9.68	8.64	8.24			6.63	6.89			0.0282	5.91283
	18	8.28	6.26	6.65	8.61	8.12	8.31	8.24	9.4	9.02	8.02							0.0294	5.92221
	19	7.76	6.5	6.65	8.84	8.12	7.95	8.07	9.49	9.1	7.66
	20	7.73	6.4	6.54	8.61	8.15	7.67	7.89	9.82	8.87	7.26							0.0272		6.24466
	21	8.38	6.43	6.68	8.42	8.19	7.35	7.82	9.68	8.71	7.18							0.0286		6.5018
	22	8.92	6.3	7.04	8.04	7.7	6.74	7.22	9.35	8.21	7							0.0232		7.99847
	23	9.15	5.73	6.68	7.69	7.12	6.34	6.83	8.65	7.63	6.64							0.026		7.69479
	24	8.09	5.2	6.15	7.16	6.59	5.97	6.02	7.95	7.17	6.1							0.0285		6.66271
	1	6.83	5.17	5.44	6.55	5.71	5.65	5.42	7.76	6.59	5.81
	2	5.8	4.91	5.27	6.13	5.41	5.21	5.57	7.57	6.4	5.7
	3	5.61	5.07	5.09	5.79	5.33	5.09	5.49	7.2	6.13	5.66
	4	5.48	4.81	4.91	5.37	5.37	5.53	5.42	7.34	6.13	5.52
	5	5.44	4.84	4.95	5.07	5.3	5.53	5.49	7.2	5.78	5.48
	6	5.67	4.67	4.81	5.22	5.56	5.69	5.35	7.34	5.74	4.86
	7	5.38	4.74	4.84	5.33	5.18	5.49	5.42	7.43	5.82	5.15
	8	5.61	4.64	5.06	5.37	5.33	5.61	5.53	7.48	6.01	5.37
	9	5.93	4.91	4.95	5.6	5.52	5.81	5.6	7.57	6.4	5.95
	10	6.15	5.07	5.34	5.41	5.37	6.46	5.78	8.14	6.82	6.68
	11	6.51	5.57	5.87	5.87	5.68	6.82	6.34	8.84	7.36	7.15
	12	6.67	6.07	6.19	6.02	5.94	7.35	6.48	9.44	7.75	8.13
	13	6.96	6.5	6.47	6.7	6.59	7.59	6.97	9.72	8.37	8.35
	14	7.57	6.5	6.58	7.24	7.16	7.75	7.04	9.58	8.44	8.56
	15	8.05	6.4	6.79	7.73	7.43	7.99	7.15	9.58	8.4	8.67
	16	8.63	6.23	6.75	8.3	7.73	8.11	7.36	9.68	8.52	8.67
	17	8.99	6.2	6.75	8.19	7.85	7.99	7.64	9.58	8.67	8.24
	18	8.76	6.3	6.43	7.69	8.31	7.95	7.96	9.68	8.91	7.73
	19	8.25	6.46	6.33	7.54	8.08	7.63	8.24	9.77	8.94	7.22
	20	8.05	6.73	6.82	7.05	7.58	7.79	7.96	9.68	8.79	7.26
	21	8.44	6.56	7.11	6.67	7.51	7.31	7.68	9.58	8.79	7.37
	22	8.38	6.33	6.82	6.28	6.48	6.9	6.97	8.93	8.52	7.26
	23	7.86	5.67	6.4	5.29	6.06	6.42	6.23	8.18	8.06	6.89
	24	6.83	5.17	5.59	4.65	5.41	5.81	5.67	7.9	7.6	6.46
	1	6.09	4.91	5.09	4.19	4.95	5.61	5.32	7.48	6.9	6.1
	2	5.7	4.84	5.13	4	5.22	5.57	5.04	7.43	6.55	5.91
	3	5.64	4.77	4.67	4.42	5.18	5.45	4.83	7.39	6.32	5.84
	4	5.44	4.91	4.81	4.49	5.3	5.37	4.61	7.29	6.21	5.3
	5	5.48	4.67	4.77	4.46	5.07	5.41	4.61	7.25	6.09	5.23
	6	5.54	4.84	4.91	4.42	5.07	5.33	4.83	7.57	6.17	4.86
	7	5.86	4.94	5.02	4.49	5.14	5.57	4.97	7.48	6.05	5.15
	8	5.93	4.91	5.02	4.53	5.22	5.97	5.35	7.43	6.25	5.33
	9	6.06	4.87	5.3	5.07	5.33	6.26	5.71	7.71	6.55	5.77
	10	6.31	5.24	5.76	5.22	5.49	6.82	5.81	8.18	6.82	6.02
	11	6.57	5.87	6.33	5.56	5.98	7.22	6.34	8.6	7.48	6.97
	12	6.93	6.33	6.86	6.28	6.48	7.31	6.97	9.3	7.79	7.77
	13	7.18	6.66	6.61	7.2	7.09	7.71	7.04	9.49	8.37	8.42
	14	7.47	6.73	6.75	7.62	7.66	7.75	7.33	9.82	8.71	8.6
	15	7.86	6.76	6.58	8.23	7.89	8.07	7.36	9.77	9.02	8.45
	16	8.05	6.7	6.72	8.38	7.77	8.11	7.22	9.82	9.1	8.2
	17	7.96	6.7	6.86	8.38	8	8.31	7.33	9.82	9.06	8.13
	18	7.51	6.43	6.36	7.88	7.92	8.48	7.75	9.82	9.06	7.8
	19	7.35	6.36	6.26	7.24	7.96	8.27	7.68	9.72	8.94	7.58
	20	7.44	6.36	6.86	6.17	7.81	8.03	7.71	9.44	8.67	7.29
	21	7.86	6.33	6.97	5.56	7.43	7.31	7.15	8.79	8.37	7.08
	22	7.64	6.17	6.75	4.88	6.74	6.9	6.9	8.14	8.06	6.2
	23	7.28	5.73	6.54	4.57	6.97	6.58	6.55	7.62	7.67	5.99
	24	6.64	5.3	5.73	4.42	6.71	6.34	6.06	7.85	8.13	4.86
