# Supplementary material for: Lack of p38 activation in T cells increases IL-35 and protects against obesity by promoting thermogenesis
Source: EMBO Rep. 2024 May 10;25(6):11. doi: 10.1038/s44319-024-00149-y (PMC11169359; doi:10.1038/s44319-024-00149-y)
Supplement: Supplementary file 14 — Figure Source Data Appendix and EV Figures [file 44319_2024_149_MOESM14_ESM.zip › SD for Appendix and EV Figures/Expanded View Figure 1/EV 1B/S 1B.xlsx]

## Sheet: Sheet1
		Food intake			Water intake			Locomotor activity			RQ
		CD4-Cre	MKK3/6CD4-KO		CD4-Cre	MKK3/6CD4-KO		CD4-Cre	MKK3/6CD4-KO		CD4-Cre	MKK3/6CD4-KO
		35.7	15.02		16	12.24		13263.7	3181.87		0.87	0.92
		13.46	14.9		13.94	11.76		5259.02	8832.97		0.98	0.88
		18.12	19.26		16.38	22.98		5476.58	1986.64		0.91	0.98
		7.88	18.52		7.04	16.74		14451.7	3641.91		0.89	0.98
		15.7	17		15.84	10.46		7668.22	6499.03		0.91	0.94
