# Supplementary material for: Lack of p38 activation in T cells increases IL-35 and protects against obesity by promoting thermogenesis
Source: EMBO Rep. 2024 May 10;25(6):11. doi: 10.1038/s44319-024-00149-y (PMC11169359; doi:10.1038/s44319-024-00149-y)
Supplement: Supplementary file 14 — Figure Source Data Appendix and EV Figures [file 44319_2024_149_MOESM14_ESM.zip › SD for Appendix and EV Figures/Expanded View Figure 1/EV 1C/S 1C.xlsx]

## Sheet: Sheet1
		Body temperature			Interscapular temperature
		CD4-Cre	MKK3/6CD4-KO		CD4-Cre	MKK3/6CD4-KO
		38.2	37.6		37	37
		37.9	37.8		36	36.9
		37.8	37.8		36.4	37.6
		37.8	37		36.5	37.2
		37.5	37.5		36.1	37.3
