# Supplementary material for: Lack of p38 activation in T cells increases IL-35 and protects against obesity by promoting thermogenesis
Source: EMBO Rep. 2024 May 10;25(6):11. doi: 10.1038/s44319-024-00149-y (PMC11169359; doi:10.1038/s44319-024-00149-y)
Supplement: Supplementary file 14 — Figure Source Data Appendix and EV Figures [file 44319_2024_149_MOESM14_ESM.zip › SD for Appendix and EV Figures/Expanded View Figure 1/EV 1D/S 1D.xlsx]

## Sheet: Sheet1
		Body temperature			Interscapular temperature
		MKK3/6f/f	MKK3/6CD4-KO		MKK3/6f/f	MKK3/6CD4-KO
		37.3	37		37.3277	38.3377
		36.9	37.2		37.205	37.5021
		36.2	36.8		37.3419	38.0098
		36.6	37.2		37.1247	37.648
		35.8	37		36.4852	38.2253
		36.9	37.5		37.455	37.2286
			36.6			37.3277
			37.9			38.8093
