# Supplementary material for: Lack of p38 activation in T cells increases IL-35 and protects against obesity by promoting thermogenesis
Source: EMBO Rep. 2024 May 10;25(6):11. doi: 10.1038/s44319-024-00149-y (PMC11169359; doi:10.1038/s44319-024-00149-y)
Supplement: Supplementary file 14 — Figure Source Data Appendix and EV Figures [file 44319_2024_149_MOESM14_ESM.zip › SD for Appendix and EV Figures/Expanded View Figure 2/EV 2A/S 2A.xlsx]

## Sheet: Sheet1
		Body weight increase
		Weeks	CD4-Cre HFD female										MKK3/6CD4-KO HFD female
		0	0	0	0	0	0	0	0	0	0	0	0	0	0	0	0	0	0	0	0	0
		1	2.63	0.98	0.38	0.83	0.06	0.24	-0.2	1.79	2.84	1.52	1.27	0.22	0.72	0.96	-0.01	1.26	0.57	0.75	0.66	0.2
		2	3.16	1.65	2.32	1.62	1.02	1.81	2.42	3.53	4.64	3.24	3.9	1.72	2.23	2.35	2.24	1.98	2.39	1.87	2.26	0.78
		3	4.54	3.59	3.69	2.79	1.72	2.01	3.25	3.68	5.8	4.89	2.84	2.42	2.52	1.54	2.75	2.46	2.48	2.56	2.98	1.64
		4	5.8	4.76	5.21	4.71	2.93	2.94	5.04	4.6	6.58	5.26	3.96	3.15	3.81	4.87	3.42	3.7	2.62	2.49	3.5	2.14
		5	6.73	4.86	5.74	5.31	3.14	3.41	8.01	5.39	7.54	6.64	4.91	3.43	3.1	3.18	3.29	2.59	3.28	2.58	3.49	2.24
		6	7.93	6.53	7.7	6.23	3.9	3.35	6.76	7.61	9.19	9.4	4.93	4.89	4.15	3.21	3.76	3.37	3.02	2.84	4.27	3.04
		7	10.03	7.72	9.13	7.02	4.03	3.49	6.03	6.75	9	9.32	5.89	5.49	4.56	3.85	4.96	4.83	2.34	3.04	4.73	2.57
		8	11.56	9.77	10.07	8.41	5.04	4.55	8.72	8.1	9.92	9.98	6.88	7.01	5.16	5.58	4.82	6.71	3.37	5.02	6.58	3.96
		9	12.69	10.66	11.44	9.62	5.56	2.81	11.39	9.12	11.35	10.92	8.14	7.46	6.11	5.98	5.37	7.21	4.57	5.98	7.8	4
			Body weight
			CD4-Cre female	MKK3/6CD4-KO female
			31.31	26.1
			28.17	24.27
			28.89	22.27
			29.33	21.9
			24.85	21.73
			21.44	22.75
			31.16	21.7
			25.11	21.13
			31.44	24.22
			29.75	21.46
