# Supplementary material for: Lack of p38 activation in T cells increases IL-35 and protects against obesity by promoting thermogenesis
Source: EMBO Rep. 2024 May 10;25(6):11. doi: 10.1038/s44319-024-00149-y (PMC11169359; doi:10.1038/s44319-024-00149-y)
Supplement: Supplementary file 14 — Figure Source Data Appendix and EV Figures [file 44319_2024_149_MOESM14_ESM.zip › SD for Appendix and EV Figures/Expanded View Figure 2/EV 2B/S 2B.xlsx]

## Sheet: Sheet1
		Body mass			Fat mass
		CD4-Cre	MKK3/6CD4-KO		CD4-Cre	MKK3/6CD4-KO
		30.9151	27.5614		17.7092	14.4089
		32.3307	31.1977		17.2885	14.3374
		31.5764	26.8738		17.8988	14.61
		35.0714	28.3836		16.573	13.5049
		34.6925	23.7008		15.9229	11.3866
		28.2672	27.7392		12.9119	13.185
		39.1076	27.0026		22.4557	12.4648
		34.7151	26.4271		17.3491	11.5744
