# Supplementary material for: Lack of p38 activation in T cells increases IL-35 and protects against obesity by promoting thermogenesis
Source: EMBO Rep. 2024 May 10;25(6):11. doi: 10.1038/s44319-024-00149-y (PMC11169359; doi:10.1038/s44319-024-00149-y)
Supplement: Supplementary file 14 — Figure Source Data Appendix and EV Figures [file 44319_2024_149_MOESM14_ESM.zip › SD for Appendix and EV Figures/Expanded View Figure 2/EV 2C/S 2C.xlsx]

## Sheet: Sheet1
	gWAT				sWAT			BAT				Liver
	CD4-Cre female	MKK3/6CD4-KO female			CD4-Cre female	MKK3/6CD4-KO female		CD4-Cre female	MKK3/6CD4-KO female			CD4-Cre female	MKK3/6CD4-KO female
	0.0985633	0.052552			0.051756	0.0294997		0.00626	0.004497			0.065262	0.061838
	0.0807139	0.0494858			0.0449518	0.0250953		0.006408	0.00424			0.057819	0.049133
	0.0842726	0.0315508			0.0456239	0.0175876		0.006015	0.004859			0.055871	0.048851
	0.0911329	0.0245987			0.0481997	0.0158338		0.006248	0.004115			0.051744	0.053921
	0.0651092	0.0210058			0.0296437	0.0114566		0.004736	0.004428			0.04796	0.052445
	0.0251854	0.0204358			0.0166744	0.0147486		0.003725	0.004045			0.043175	0.052966
	0.0841216	0.0207792			0.0390878	0.0147544		0.00473	0.004032			0.067297	0.054342
	0.0493779	0.0119183			0.0248963	0.00997162		0.003842	0.003973			0.057696	0.053422
	0.103499	0.0360351			0.051423	0.0215321		0.005396	0.004206			0.068465	0.05866
	0.0874814	0.0488674			0.0480925	0.00783722		0.005957	0.004069			0.066625	0.050461
