# Supplementary material for: Lack of p38 activation in T cells increases IL-35 and protects against obesity by promoting thermogenesis
Source: EMBO Rep. 2024 May 10;25(6):11. doi: 10.1038/s44319-024-00149-y (PMC11169359; doi:10.1038/s44319-024-00149-y)
Supplement: Supplementary file 14 — Figure Source Data Appendix and EV Figures [file 44319_2024_149_MOESM14_ESM.zip › SD for Appendix and EV Figures/Expanded View Figure 2/EV 2D/S 2D.xlsx]

## Sheet: Sheet1
		CD4-Cre female	MKK3/6CD4-KO female
		35.5943	37.1761
		35.3439	35.6893
		36.3939	36.5967
		36.6454	37.2896
		36.4957	36.6907
		36.344	36.6776
		37.3198	37.0994
		35.8235	37.455
		36.5494	36.6607
		36.3276	36.9693
