# Supplementary material for: Lack of p38 activation in T cells increases IL-35 and protects against obesity by promoting thermogenesis
Source: EMBO Rep. 2024 May 10;25(6):11. doi: 10.1038/s44319-024-00149-y (PMC11169359; doi:10.1038/s44319-024-00149-y)
Supplement: Supplementary file 14 — Figure Source Data Appendix and EV Figures [file 44319_2024_149_MOESM14_ESM.zip › SD for Appendix and EV Figures/Expanded View Figure 3/EV 3A/S 3A.xlsx]

## Sheet: Figure 2
Adipogenesis eWAT		CD4-Cre								MKK3/6CD4-KO
	Leptin	0.899691	0.913249	0.948498	0.743882	0.896822	1.68346	1.45604	0.784683	2.35418	1.88432	1.25014	1.86044	1.33305	1.93266	1.56674	1.9929	2.54385
	Adipoq	1.28054	0.516462	0.902663	0.422977	0.703159	2.47909	1.97168	1.15224	5.95047	4.31171	3.2155	3.54537	2.29669	2.66376	2.76239	4.23589	2.61103
	Plin1	0.940226	0.974652	0.693263	0.849072	1.10969	1.25747	1.00138	1.32671	1.94996	1.55174	1.14838	1.71824	1.26752	1.49035	1.46768	1.30764	1.14928
Lipogenesis eWAT		CD4-Cre								MKK3/6CD4-KO
	Ppard	0.964023	0.683917	0.946186	0.618872	0.673039	2.04704	1.34024	1.40275	3.52835	3.00922	2.78835	2.78601	1.42002	3.9195	1.89406	2.53081	2.57171
	Acaca	0.952957	0.66309	1.02391	0.584622	0.56172	3.84036	1.31331	0.933167	3.95116	3.12508	1.7166	2.69204	1.51608	3.02652	2.03208	2.34393	3.1504
	Fasn	0.775191	0.801488	0.892837	0.496932	0.836133	4.23799	1.2482	0.820172	2.73346	2.03178	2.64155	2.18806	1.99024	3.16179	2.04423	3.6966	3.49691
	Evolv6	0.629116	1.04657	0.768357	0.467824	0.58464	0.786891	1.32221		1.53418	0.560404	0.658305	1.69083	0.719998	2.78567	0.730712	0.698221	1.56307
	Scd1	1.31309	0.425302	1.39962	0.448031	0.643143	2.58825	1.93737	0.885451	4.32082	7.61239	1.49452	3.19334	3.70123	4.18403	4.18668	4.2291	5.42862
Cellular metabolism eWAT		CD4-Cre								MKK3/6CD4-KO
	Acox1	1.03432	0.69434	0.705159	0.594256	0.808657	2.12455	1.47788	1.30871	3.54818	2.57849	2.75621	2.34607	1.68124	2.82441	1.92864	2.60047	2.56063
	Cpt1	1.06571	0.750485	0.797481	0.864001	0.949659	1.3417	1.19704	1.18974	2.44191	2.41907	1.93927	2.01713	1.39069	1.79402	1.80762	2.61884
	G6pase	2.67566	1.53599	0.276761	0.399589	0.015661				2.71584	2.37114	3.59215	0.023592	1.40058	1.88613	4.6995
	Pepck	0.27583	0.051061	0.108627	0.05265	0.139511	0.784168	0.343392	0.183674	1.32626	1.53844	0.708963	0.711703	0.613838	0.618964	0.781159	1.08829	0.638184
