# Supplementary material for: Lack of p38 activation in T cells increases IL-35 and protects against obesity by promoting thermogenesis
Source: EMBO Rep. 2024 May 10;25(6):11. doi: 10.1038/s44319-024-00149-y (PMC11169359; doi:10.1038/s44319-024-00149-y)
Supplement: Supplementary file 14 — Figure Source Data Appendix and EV Figures [file 44319_2024_149_MOESM14_ESM.zip › SD for Appendix and EV Figures/Expanded View Figure 3/EV 3B/S 3B.xlsx]

## Sheet: Sheet1
	Adipogenesis sWAT		CD4-Cre							MKK3/6CD4-KO
		Leptin	0.882707	0.841983	1.04404	1.14153	0.853385	1.00117	1.32137	1.05809	0.936949	0.313413	1.25566	0.459928	0.566976	1.17769	1.72273
		Adipoq	1.00756	0.764192	1.25823	0.984908	0.834877	1.37929	0.910111	1.99733	2.89283	0.833336	1.44366	0.73287	1.0283	1.62581	1.63837
		Plin1	0.901312	0.752397	1.18629	1.03899	0.954428	1.31806	0.951043	1.31879	1.66499	1.09354	1.48856	1.24569	1.00835	1.10191	1.34819
	Lipogenesis sWAT		CD4-Cre							MKK3/6CD4-KO
		Ppard	0.943992	0.770298	1.0012	0.752453	0.776081	2.02244	1.16303	3.07201	5.32579	2.49622	2.24865	1.86747	2.08236	3.06895	3.59096	2.62679
		Acaca	1.30633	0.975599	0.824447	1.01152	0.765918	1.84398	0.666191	2.86317	4.38219	2.08014	1.74201	1.71766	2.45771	2.94507	2.48882	2.06965
		Dgat2	1.18323	1.03282	0.699101	1.11007	0.647436	1.42995	1.13893	2.00719	1.8286	0.58525	1.13158	0.755772	1.43729	1.54897	1.15764	1.42162
		Evolv6	0.934368	0.967641	0.938032	1.5892	0.764499	0.89521	1.0841	1.17991	2.11836	0.509648	0.953952	0.698122	0.780941	0.944434	1.06418	0.894427
		Scd1	1.03849	0.699605	0.985278	0.831873	0.943963	1.66086	1.07113	2.26239	3.24441	0.19477	1.49113	1.59103	2.26251	2.72235	2.87966	2.40903
	Cellular metabolism sWAT		CD4-Cre							MKK3/6CD4-KO
		Acox1	1.03173	0.7627	1.08718	0.865147	1.00053	1.67594	0.805755	2.01306	3.94661	1.09143	1.53765	1.04707	1.56382	2.86777	1.92658
		Cpt1	1.03352	0.70513	1.16911	1.09982	0.733518	1.16856	1.24501	1.77541	3.35111	1.83159	1.86523	1.34042	1.54801	2.01968	1.32686
		G6pase	0.343958	0.644016	1.08578	0.964137	1.0947	0.784954		1.26561	3.27219	0.276519	0.677509	0.614341	1.47319	2.76784
		Pepck	1.21733	0.58752	1.27069	0.706709	1.14835	2.51167	0.539825	4.05084	10.4173	1.44792	2.06559	1.70313	3.58173	5.4804	4.00004
