# Supplementary material for: Lack of p38 activation in T cells increases IL-35 and protects against obesity by promoting thermogenesis
Source: EMBO Rep. 2024 May 10;25(6):11. doi: 10.1038/s44319-024-00149-y (PMC11169359; doi:10.1038/s44319-024-00149-y)
Supplement: Supplementary file 14 — Figure Source Data Appendix and EV Figures [file 44319_2024_149_MOESM14_ESM.zip › SD for Appendix and EV Figures/Expanded View Figure 4/EV 4A/S 4A.xlsx]

## Sheet: Sheet1
		CD4			CD8			Treg
		CD4-Cre	MKK3/6CD4-KO		CD4-Cre	MKK3/6CD4-KO		CD4-Cre	MKK3/6CD4-KO
		43	48.3		47.7	41.8		9.13	10.3
		54.5	49.3		37.3	41.3		8.69	9.14
		49.3	52.9		42.3	39		7.54	9.66
		54.1	47.2		38.8	42.3		8.04	10.7
		45.2	46.9		42.6	41.6		8.16	10.4
		44.4	52.5		44.9	39.3		7.11	9.3
		44.6	52.8		45.7	36		7.41	8.9
