# Supplementary material for: Lack of p38 activation in T cells increases IL-35 and protects against obesity by promoting thermogenesis
Source: EMBO Rep. 2024 May 10;25(6):11. doi: 10.1038/s44319-024-00149-y (PMC11169359; doi:10.1038/s44319-024-00149-y)
Supplement: Supplementary file 14 — Figure Source Data Appendix and EV Figures [file 44319_2024_149_MOESM14_ESM.zip › SD for Appendix and EV Figures/Expanded View Figure 4/EV 4B/S 4B.xlsx]

## Sheet: Sheet1
	CD4			CD8			Treg
	CD4-Cre	MKK3/6CD4-KO		CD4-Cre	MKK3/6CD4-KO		CD4-Cre	MKK3/6CD4-KO
	24.5	33.1		64.6	54.9		1.68	3.04
	38.5	37		49.3	52.1		1.57	2.38
	38.1	42.2		52.8	46.4		1.56	3.05
	37.1	38.9		52.7	48.7		1.79	3.81
	33.9	36		55	51.7		0.96	2.29
	36.2	39.5		52.3	50.1		0.92	4.28
	37.2	40.3		51.7	45.8		2.42	1.92
