# Supplementary material for: Lack of p38 activation in T cells increases IL-35 and protects against obesity by promoting thermogenesis
Source: EMBO Rep. 2024 May 10;25(6):11. doi: 10.1038/s44319-024-00149-y (PMC11169359; doi:10.1038/s44319-024-00149-y)
Supplement: Supplementary file 14 — Figure Source Data Appendix and EV Figures [file 44319_2024_149_MOESM14_ESM.zip › SD for Appendix and EV Figures/Expanded View Figure 4/EV 4C/S 4C.xlsx]

## Sheet: Sheet1
	CD4			CD8			Treg
	CD4-Cre	MKK3/6CD4-KO		CD4-Cre	MKK3/6CD4-KO		CD4-Cre	MKK3/6CD4-KO
	36.5	37.5		51.3	52.4		8.81	10.2
	46.8	41.9		45	50		10.7	10.4
	42.4	45		49.9	46.7		9.23	9.78
	43.3	39.4		48	50.2		8.8	11.7
	41	41.7		52.2	46.7		6.33	9.65
	41.2	41.9		52.1	49.1		5.41	10.5
	43.4	42		51.5	44.7		6.56	8.25
